# Supplementary material for: Gene expression in male and female stickleback from populations with convergent and divergent throat coloration
Source: Ecol Evol. 2022 Apr 29;12(5):e8860. doi: 10.1002/ece3.8860 (PMC9055290; doi:10.1002/ece3.8860)
Supplement: Supplementary file 1 — Table S1 [file ECE3-12-e8860-s016.xlsx]

## Sheet: STable1
Suppl. Table 1. List of pigmentation-related (candidate) genes from published summaries (mainly Toews et al. 2019, Baxter et al. 2019, Stuckert et al. 2019; details in text).
Gene stable ID	Gene name	QTL Yong (Linkage Group)	Gene description
ENSGACG00000000010	map1lc3a		microtubule-associated protein 1 light chain 3 alpha [Source:ZFIN;Acc:ZDB-GENE-040426-2232]
ENSGACG00000000027	mcm2		minichromosome maintenance complex component 2 [Source:ZFIN;Acc:ZDB-GENE-020419-24]
ENSGACG00000000060	raf1a	QTL(XII)	Raf-1 proto-oncogene, serine/threonine kinase a [Source:ZFIN;Acc:ZDB-GENE-990415-41]
ENSGACG00000000068	wnt7ab	QTL(XII)	wingless-type MMTV integration site family, member 7Ab [Source:ZFIN;Acc:ZDB-GENE-100922-44]
ENSGACG00000000265	lmln		leishmanolysin-like (metallopeptidase M8 family) [Source:ZFIN;Acc:ZDB-GENE-081104-298]
ENSGACG00000000310	zeb2a		zinc finger E-box binding homeobox 2a [Source:ZFIN;Acc:ZDB-GENE-070912-553]
ENSGACG00000000347	mdm4		MDM4 regulator of p53 [Source:NCBI gene;Acc:334932]
ENSGACG00000000369	ttc39b		tetratricopeptide repeat domain 39B [Source:ZFIN;Acc:ZDB-GENE-170303-3]
ENSGACG00000000413	kcnj13		potassium inwardly rectifying channel subfamily J member 13 [Source:ZFIN;Acc:ZDB-GENE-070129-1]
ENSGACG00000000544	pmela		premelanosome protein a [Source:ZFIN;Acc:ZDB-GENE-030131-9818]
ENSGACG00000000557	mcrs1		microspherule protein 1 [Source:ZFIN;Acc:ZDB-GENE-040426-2434]
ENSGACG00000000683	atp6v1f		ATPase H+ transporting V1 subunit F [Source:ZFIN;Acc:ZDB-GENE-040718-259]
ENSGACG00000000716	opn1sw1		opsin 1 (cone pigments), short-wave-sensitive 1 [Source:NCBI gene;Acc:30582]
ENSGACG00000000721	ap1s1		adaptor related protein complex 1 subunit sigma 1 [Source:ZFIN;Acc:ZDB-GENE-040426-1119]
ENSGACG00000000814	uxt		ubiquitously-expressed, prefoldin-like chaperone [Source:ZFIN;Acc:ZDB-GENE-040912-118]
ENSGACG00000000817	men1		multiple endocrine neoplasia I [Source:ZFIN;Acc:ZDB-GENE-991110-12]
ENSGACG00000000884	fancd2		FA complementation group D2 [Source:ZFIN;Acc:ZDB-GENE-040116-5]
ENSGACG00000000906	parp3		poly (ADP-ribose) polymerase family, member 3 [Source:ZFIN;Acc:ZDB-GENE-030131-7435]
ENSGACG00000001063	dstyk		dual serine/threonine and tyrosine protein kinase [Source:NCBI gene;Acc:402922]
ENSGACG00000001095	mdm2		MDM2 proto-oncogene [Source:NCBI gene;Acc:30637]
ENSGACG00000001113	eno3		enolase 3, (beta, muscle) [Source:ZFIN;Acc:ZDB-GENE-031006-5]
ENSGACG00000001233	adcy5		adenylate cyclase 5 [Source:ZFIN;Acc:ZDB-GENE-081104-470]
ENSGACG00000001239	paics		phosphoribosylaminoimidazole carboxylase, phosphoribosylaminoimidazole succinocarboxamide synthetase [Source:ZFIN;Acc:ZDB-GENE-030131-9762]
ENSGACG00000001408	stx12		syntaxin 12 [Source:ZFIN;Acc:ZDB-GENE-040625-11]
ENSGACG00000001425	hsd3b1		hydroxy-delta-5-steroid dehydrogenase, 3 beta- and steroid delta-isomerase 1 [Source:ZFIN;Acc:ZDB-GENE-081105-30]
ENSGACG00000001456	pknox1.2		pbx/knotted 1 homeobox 1.2 [Source:ZFIN;Acc:ZDB-GENE-020123-1]
ENSGACG00000001465	adam17b		ADAM metallopeptidase domain 17b [Source:ZFIN;Acc:ZDB-GENE-041001-199]
ENSGACG00000001496	afg3l2		AFG3-like AAA ATPase 2 [Source:ZFIN;Acc:ZDB-GENE-070912-46]
ENSGACG00000001511	mysm1		Myb-like, SWIRM and MPN domains 1 [Source:NCBI gene;Acc:561225]
ENSGACG00000001561	bsnb		bassoon (presynaptic cytomatrix protein) b [Source:ZFIN;Acc:ZDB-GENE-120628-1]
ENSGACG00000001584	ITGB1		integrin, beta 1b [Source:ZFIN;Acc:ZDB-GENE-030909-10]
ENSGACG00000001684	atp6ap2		ATPase H+ transporting accessory protein 2 [Source:ZFIN;Acc:ZDB-GENE-040426-1960]
ENSGACG00000001700	itgb1a		integrin, beta 1a [Source:ZFIN;Acc:ZDB-GENE-060803-2]
ENSGACG00000001740	prdm1a		PR domain containing 1a, with ZNF domain [Source:ZFIN;Acc:ZDB-GENE-030131-2193]
ENSGACG00000001746	mycbp2		MYC binding protein 2 [Source:NCBI gene;Acc:368439]
ENSGACG00000001779	cdx1b		caudal type homeobox 1 b [Source:ZFIN;Acc:ZDB-GENE-070615-29]
ENSGACG00000001840	rabggta		Rab geranylgeranyltransferase subunit alpha [Source:ZFIN;Acc:ZDB-GENE-060929-1042]
ENSGACG00000001846	uchl3		ubiquitin carboxyl-terminal esterase L3 (ubiquitin thiolesterase) [Source:ZFIN;Acc:ZDB-GENE-050522-158]
ENSGACG00000001853	bmp3		bone morphogenetic protein 3 [Source:ZFIN;Acc:ZDB-GENE-030131-7192]
ENSGACG00000001901	zic2a		zic family member 2 (odd-paired homolog, Drosophila), a [Source:ZFIN;Acc:ZDB-GENE-000710-4]
ENSGACG00000001940	RPS20		ribosomal protein S20 [Source:HGNC Symbol;Acc:HGNC:10405]
ENSGACG00000001974	prkdc		protein kinase, DNA-activated, catalytic subunit [Source:ZFIN;Acc:ZDB-GENE-030131-9008]
ENSGACG00000002015	med14		mediator complex subunit 14 [Source:ZFIN;Acc:ZDB-GENE-030131-8867]
ENSGACG00000002025	usp9		ubiquitin specific peptidase 9 [Source:ZFIN;Acc:ZDB-GENE-061019-1]
ENSGACG00000002034	sfpq		splicing factor proline/glutamine-rich [Source:ZFIN;Acc:ZDB-GENE-040426-2452]
ENSGACG00000002126	ctns		cystinosin, lysosomal cystine transporter [Source:ZFIN;Acc:ZDB-GENE-050522-352]
ENSGACG00000002174	edaradd	QTL(VI)	EDAR-associated death domain [Source:ZFIN;Acc:ZDB-GENE-050114-5]
ENSGACG00000002309	txndc5		thioredoxin domain containing 5 [Source:ZFIN;Acc:ZDB-GENE-040426-1951]
ENSGACG00000002321	bloc1s5		biogenesis of lysosomal organelles complex-1, subunit 5, muted [Source:ZFIN;Acc:ZDB-GENE-030131-3502]
ENSGACG00000002330	pald1a		phosphatase domain containing paladin 1a [Source:NCBI gene;Acc:368369]
ENSGACG00000002334	tfap2a		transcription factor AP-2 alpha [Source:ZFIN;Acc:ZDB-GENE-011212-6]
ENSGACG00000002374	bco1		beta-carotene oxygenase 1 [Source:ZFIN;Acc:ZDB-GENE-010508-1]
ENSGACG00000002481	usf2		upstream transcription factor 2, c-fos interacting [Source:ZFIN;Acc:ZDB-GENE-030131-8475]
ENSGACG00000002546	oat		ornithine aminotransferase [Source:ZFIN;Acc:ZDB-GENE-110411-148]
ENSGACG00000002556	slc52a2		solute carrier family 52 member 2 [Source:ZFIN;Acc:ZDB-GENE-030131-2552]
ENSGACG00000002594	pola1		polymerase (DNA directed), alpha 1 [Source:ZFIN;Acc:ZDB-GENE-030114-9]
ENSGACG00000002672	tfap2e		transcription factor AP-2 epsilon [Source:NCBI gene;Acc:393794]
ENSGACG00000002715	slc40a1		solute carrier family 40 member 1 [Source:NCBI gene;Acc:58153]
ENSGACG00000002745	msh2		mutS homolog 2 (E. coli) [Source:ZFIN;Acc:ZDB-GENE-040426-2932]
ENSGACG00000002837	sulf1		sulfatase 1 [Source:ZFIN;Acc:ZDB-GENE-030131-9242]
ENSGACG00000002928	cdh2		cadherin 2, type 1, N-cadherin (neuronal) [Source:NCBI gene;Acc:30291]
ENSGACG00000002971	crhb		corticotropin releasing hormone b [Source:ZFIN;Acc:ZDB-GENE-041114-75]
ENSGACG00000002987	col6a4a		collagen, type VI, alpha 4a [Source:ZFIN;Acc:ZDB-GENE-041111-303]
ENSGACG00000003005	fhl2b		four and a half LIM domains 2a [Source:ZFIN;Acc:ZDB-GENE-040808-49]
ENSGACG00000003048	sdc2		syndecan 2 [Source:ZFIN;Acc:ZDB-GENE-021206-3]
ENSGACG00000003117	mbtps1		membrane-bound transcription factor peptidase, site 1 [Source:ZFIN;Acc:ZDB-GENE-030131-4909]
ENSGACG00000003228	stxbp1b		syntaxin binding protein 1b [Source:ZFIN;Acc:ZDB-GENE-060531-166]
ENSGACG00000003250	rpl24		ribosomal protein L24 [Source:NCBI gene;Acc:192301]
ENSGACG00000003253	sgpl1	QTL(VI)	sphingosine-1-phosphate lyase 1 [Source:ZFIN;Acc:ZDB-GENE-070410-24]
ENSGACG00000003257	usb1		U6 snRNA biogenesis 1 [Source:NCBI gene;Acc:445066]
ENSGACG00000003259	pcbd1	QTL(VI)	pterin-4 alpha-carbinolamine dehydratase/dimerization cofactor of hepatocyte nuclear factor 1 alpha [Source:ZFIN;Acc:ZDB-GENE-040426-1787]
ENSGACG00000003288	rpl38		ribosomal protein L38 [Source:ZFIN;Acc:ZDB-GENE-030131-8752]
ENSGACG00000003291	gpr161		G protein-coupled receptor 161 [Source:NCBI gene;Acc:368421]
ENSGACG00000003390	atoh7	QTL(VI)	atonal bHLH transcription factor 7 [Source:NCBI gene;Acc:58216]
ENSGACG00000003425	MITF		melanocyte inducing transcription factor [Source:HGNC Symbol;Acc:HGNC:7105]
ENSGACG00000003439	ATE1	QTL(VI)	arginyltransferase 1 [Source:HGNC Symbol;Acc:HGNC:782]
ENSGACG00000003443	fgfr2	QTL(VI)	fibroblast growth factor receptor 2 [Source:NCBI gene;Acc:352940]
ENSGACG00000003476	rps19		ribosomal protein S19 [Source:ZFIN;Acc:ZDB-GENE-040426-1716]
ENSGACG00000003520	lhx2b		LIM homeobox 2b [Source:ZFIN;Acc:ZDB-GENE-051220-1]
ENSGACG00000003530	dtnbp1b		dystrobrevin binding protein 1b [Source:ZFIN;Acc:ZDB-GENE-060503-889]
ENSGACG00000003558	bloc1s4		biogenesis of lysosomal organelles complex-1, subunit 4, cappuccino [Source:ZFIN;Acc:ZDB-GENE-040801-215]
ENSGACG00000003572	pabpc1a		poly(A) binding protein, cytoplasmic 1a [Source:ZFIN;Acc:ZDB-GENE-030131-3238]
ENSGACG00000003638	mlh1	QTL(VI)	mutL homolog 1, colon cancer, nonpolyposis type 2 (E. coli) [Source:ZFIN;Acc:ZDB-GENE-040426-1600]
ENSGACG00000003641	ahcy		adenosylhomocysteinase [Source:ZFIN;Acc:ZDB-GENE-031219-6]
ENSGACG00000003669	GJA5		gap junction protein, alpha 5a [Source:ZFIN;Acc:ZDB-GENE-040407-3]
ENSGACG00000003688	wnt7bb		wingless-type MMTV integration site family, member 7Bb [Source:ZFIN;Acc:ZDB-GENE-081006-1]
ENSGACG00000003706	pofut1		protein O-fucosyltransferase 1 [Source:ZFIN;Acc:ZDB-GENE-040303-2]
ENSGACG00000003722	meox1		mesenchyme homeobox 1 [Source:NCBI gene;Acc:436723]
ENSGACG00000003733	mc5rb		melanocortin 5a receptor [Source:ZFIN;Acc:ZDB-GENE-021223-3]
ENSGACG00000003743	mc2r		melanocortin 2 receptor [Source:ZFIN;Acc:ZDB-GENE-030502-2]
ENSGACG00000003745	vangl1		VANGL planar cell polarity protein 1 [Source:ZFIN;Acc:ZDB-GENE-040621-2]
ENSGACG00000003785	fbxw4	QTL(VI)	F-box and WD repeat domain containing 4 [Source:ZFIN;Acc:ZDB-GENE-000516-1]
ENSGACG00000003786	nsfb		N-ethylmaleimide-sensitive factor b [Source:ZFIN;Acc:ZDB-GENE-050808-1]
ENSGACG00000003787	krt5		keratin 5 [Source:ZFIN;Acc:ZDB-GENE-991110-23]
ENSGACG00000003851	gpr143		G protein-coupled receptor 143 [Source:ZFIN;Acc:ZDB-GENE-040426-1476]
ENSGACG00000003869	magoh		mago homolog, exon junction complex subunit [Source:NCBI gene;Acc:100005893]
ENSGACG00000003893	shha		sonic hedgehog signaling molecule a [Source:NCBI gene;Acc:30269]
ENSGACG00000003897	hells	QTL(VI)	helicase, lymphoid specific [Source:ZFIN;Acc:ZDB-GENE-030131-9923]
ENSGACG00000003911	plxnb2b		plexin b2b [Source:ZFIN;Acc:ZDB-GENE-080902-1]
ENSGACG00000003924	gmppb		GDP-mannose pyrophosphorylase B [Source:NCBI gene;Acc:445097]
ENSGACG00000003959	pdhb		pyruvate dehydrogenase E1 beta subunit [Source:ZFIN;Acc:ZDB-GENE-040426-2173]
ENSGACG00000004015	aldh2.2		aldehyde dehydrogenase 2 family member, tandem duplicate 2 [Source:ZFIN;Acc:ZDB-GENE-030326-5]
ENSGACG00000004054	ippk		inositol 1,3,4,5,6-pentakisphosphate 2-kinase [Source:NCBI gene;Acc:541511]
ENSGACG00000004063	ADAMTS20		ADAM metallopeptidase with thrombospondin type 1 motif 20 [Source:HGNC Symbol;Acc:HGNC:17178]
ENSGACG00000004101	dct		dopachrome tautomerase [Source:ZFIN;Acc:ZDB-GENE-000508-1]
ENSGACG00000004111	tyms		thymidylate synthetase [Source:ZFIN;Acc:ZDB-GENE-040426-59]
ENSGACG00000004136	ikbkb		inhibitor of nuclear factor kappa B kinase subunit beta [Source:ZFIN;Acc:ZDB-GENE-071115-2]
ENSGACG00000004165	disc1	QTL(VI)	DISC1 scaffold protein [Source:ZFIN;Acc:ZDB-GENE-090122-1]
ENSGACG00000004186	smchd1		structural maintenance of chromosomes flexible hinge domain containing 1 [Source:ZFIN;Acc:ZDB-GENE-050211-6]
ENSGACG00000004223	lyst	QTL(VI)	lysosomal trafficking regulator [Source:ZFIN;Acc:ZDB-GENE-070702-1]
ENSGACG00000004226	snap29		synaptosome associated protein 29 [Source:ZFIN;Acc:ZDB-GENE-041111-226]
ENSGACG00000004373	dkc1		dyskeratosis congenita 1, dyskerin [Source:ZFIN;Acc:ZDB-GENE-031118-120]
ENSGACG00000004400	atrn		attractin [Source:ZFIN;Acc:ZDB-GENE-090312-21]
ENSGACG00000004432	ercc4		excision repair cross-complementation group 4 [Source:ZFIN;Acc:ZDB-GENE-030131-5533]
ENSGACG00000004455	memo1	QTL(VI)	mediator of cell motility 1 [Source:NCBI gene;Acc:327360]
ENSGACG00000004456	mycb		MYC proto-oncogene, bHLH transcription factor a [Source:NCBI gene;Acc:30686]
ENSGACG00000004481	mkks	QTL(VI)	McKusick-Kaufman syndrome [Source:ZFIN;Acc:ZDB-GENE-040426-757]
ENSGACG00000004487	ece2b		endothelin converting enzyme 2b [Source:ZFIN;Acc:ZDB-GENE-131120-140]
ENSGACG00000004533	fgfr3		fibroblast growth factor receptor 3 [Source:NCBI gene;Acc:58129]
ENSGACG00000004552	SLC16A6		solute carrier family 16 member 6 [Source:HGNC Symbol;Acc:HGNC:10927]
ENSGACG00000004567	wipi1		WD repeat domain, phosphoinositide interacting 1 [Source:ZFIN;Acc:ZDB-GENE-040426-1404]
ENSGACG00000004578	usp3		ubiquitin specific peptidase 3 [Source:ZFIN;Acc:ZDB-GENE-030131-5142]
ENSGACG00000004590	ece1		endothelin converting enzyme 1 [Source:ZFIN;Acc:ZDB-GENE-061110-100]
ENSGACG00000004713	cyp11a2		cytochrome P450, family 11, subfamily A, polypeptide 2 [Source:ZFIN;Acc:ZDB-GENE-130911-1]
ENSGACG00000004811	masp1		mannan-binding lectin serine peptidase 1 [Source:ZFIN;Acc:ZDB-GENE-110421-4]
ENSGACG00000004834	gli3		GLI family zinc finger 3 [Source:ZFIN;Acc:ZDB-GENE-041111-162]
ENSGACG00000004850	slc2a1b		solute carrier family 2 member 1b [Source:ZFIN;Acc:ZDB-GENE-090915-1]
ENSGACG00000004856	noto		notochord homeobox [Source:ZFIN;Acc:ZDB-GENE-990415-75]
ENSGACG00000004899	snrpc		small nuclear ribonucleoprotein polypeptide C [Source:NCBI gene;Acc:192330]
ENSGACG00000004903	map2k1		mitogen-activated protein kinase kinase 1 [Source:ZFIN;Acc:ZDB-GENE-040426-2759]
ENSGACG00000004932	fzd6		frizzled class receptor 6 [Source:ZFIN;Acc:ZDB-GENE-040426-1451]
ENSGACG00000004934	supt5h		SPT5 homolog, DSIF elongation factor subunit [Source:NCBI gene;Acc:64275]
ENSGACG00000004951	dctn1b		dynactin 1b [Source:ZFIN;Acc:ZDB-GENE-050419-28]
ENSGACG00000004964	nf1b		neurofibromin 1b [Source:ZFIN;Acc:ZDB-GENE-091111-4]
ENSGACG00000004965	rab25a		RAB25, member RAS oncogene family a [Source:ZFIN;Acc:ZDB-GENE-041212-69]
ENSGACG00000004966	irf4b		interferon regulatory factor 4b [Source:ZFIN;Acc:ZDB-GENE-041001-131]
ENSGACG00000004973	trim33		tripartite motif containing 33 [Source:NCBI gene;Acc:324053]
ENSGACG00000005006	usp45		ubiquitin specific peptidase 45 [Source:ZFIN;Acc:ZDB-GENE-100211-2]
ENSGACG00000005094	slc29a3	QTL(VI)	solute carrier family 29 member 3 [Source:ZFIN;Acc:ZDB-GENE-081107-66]
ENSGACG00000005183	arcn1b		archain 1b [Source:ZFIN;Acc:ZDB-GENE-040121-7]
ENSGACG00000005191	bbs5		Bardet-Biedl syndrome 5 [Source:NCBI gene;Acc:393269]
ENSGACG00000005209	mib2		mindbomb E3 ubiquitin protein ligase 2 [Source:ZFIN;Acc:ZDB-GENE-050628-1]
ENSGACG00000005233	tshr		thyroid stimulating hormone receptor [Source:ZFIN;Acc:ZDB-GENE-110524-4]
ENSGACG00000005252	ddb2		damage-specific DNA binding protein 2 [Source:NCBI gene;Acc:100004133]
ENSGACG00000005259	bco2b		beta-carotene oxygenase 2b [Source:ZFIN;Acc:ZDB-GENE-060421-7448]
ENSGACG00000005273	zbtb17		zinc finger and BTB domain containing 17 [Source:ZFIN;Acc:ZDB-GENE-090313-240]
ENSGACG00000005279	gdf6a		growth differentiation factor 6a [Source:NCBI gene;Acc:566470]
ENSGACG00000005327	psen1		presenilin 1 [Source:NCBI gene;Acc:30221]
ENSGACG00000005329	sgsm2		small G protein signaling modulator 2 [Source:ZFIN;Acc:ZDB-GENE-131119-52]
ENSGACG00000005379	vps39		VPS39 subunit of HOPS complex [Source:ZFIN;Acc:ZDB-GENE-080530-2]
ENSGACG00000005380	eif3ea		eukaryotic translation initiation factor 3, subunit E, a [Source:NCBI gene;Acc:325102]
ENSGACG00000005392	msh6	QTL(VI)	mutS homolog 6 (E. coli) [Source:ZFIN;Acc:ZDB-GENE-020905-3]
ENSGACG00000005406	tmem138		transmembrane protein 138 [Source:NCBI gene;Acc:100332440]
ENSGACG00000005409	cyb561a3a		cytochrome b561 family, member A3a [Source:NCBI gene;Acc:100002371]
ENSGACG00000005434	ywhae1		tyrosine 3-monooxygenase/tryptophan 5-monooxygenase activation protein, epsilon polypeptide 1 [Source:ZFIN;Acc:ZDB-GENE-030131-779]
ENSGACG00000005465	ppp4cb		protein phosphatase 4, catalytic subunit b [Source:NCBI gene;Acc:562705]
ENSGACG00000005570	mc4r		melanocortin 4 receptor [Source:NCBI gene;Acc:286833]
ENSGACG00000005632	hps5		HPS5 biogenesis of lysosomal organelles complex 2 subunit 2 [Source:ZFIN;Acc:ZDB-GENE-070410-80]
ENSGACG00000005675	sox9a		SRY-box transcription factor 9a [Source:ZFIN;Acc:ZDB-GENE-001103-1]
ENSGACG00000005719	xpc		xeroderma pigmentosum, complementation group C [Source:ZFIN;Acc:ZDB-GENE-030131-8461]
ENSGACG00000005730	impdh2		IMP (inosine 5'-monophosphate) dehydrogenase 2 [Source:NCBI gene;Acc:317745]
ENSGACG00000005741	matn1		matrilin 1 [Source:ZFIN;Acc:ZDB-GENE-050307-3]
ENSGACG00000005752	tph1b		tryptophan hydroxylase 1 [Source:HGNC Symbol;Acc:HGNC:12008]
ENSGACG00000005758	smarcd1		SWI/SNF related, matrix associated, actin dependent regulator of chromatin, subfamily d, member 1 [Source:ZFIN;Acc:ZDB-GENE-030131-1835]
ENSGACG00000005867	vsx2		visual system homeobox 2 [Source:HGNC Symbol;Acc:HGNC:1975]
ENSGACG00000005902	dusp2		dual specificity phosphatase 2 [Source:ZFIN;Acc:ZDB-GENE-040801-188]
ENSGACG00000005944	tfap2c		transcription factor AP-2 gamma (activating enhancer binding protein 2 gamma) [Source:ZFIN;Acc:ZDB-GENE-041212-61]
ENSGACG00000005947	sla1a		Src like adaptor 1a [Source:ZFIN;Acc:ZDB-GENE-050904-3]
ENSGACG00000006016	hps3		HPS3 biogenesis of lysosomal organelles complex 2 subunit 1 [Source:ZFIN;Acc:ZDB-GENE-061110-115]
ENSGACG00000006025	myo5ab		myosin VAb [Source:ZFIN;Acc:ZDB-GENE-050411-72]
ENSGACG00000006033	med1		mediator complex subunit 1 [Source:ZFIN;Acc:ZDB-GENE-081104-257]
ENSGACG00000006037	ctnnb1		catenin (cadherin-associated protein), beta 1 [Source:NCBI gene;Acc:30265]
ENSGACG00000006100	sox2		SRY-box transcription factor 2 [Source:NCBI gene;Acc:378723]
ENSGACG00000006119	mpv17		mitochondrial inner membrane protein MPV17 [Source:NCBI gene;Acc:394140]
ENSGACG00000006127	elovl4a		ELOVL fatty acid elongase 4a [Source:ZFIN;Acc:ZDB-GENE-040426-1767]
ENSGACG00000006135	adam10b		ADAM metallopeptidase domain 10b [Source:ZFIN;Acc:ZDB-GENE-071115-1]
ENSGACG00000006140	MPZL3		myelin protein zero like 3 [Source:HGNC Symbol;Acc:HGNC:27279]
ENSGACG00000006157	igsf11		immunoglobulin superfamily member 11 [Source:ZFIN;Acc:ZDB-GENE-080303-21]
ENSGACG00000006183	gchfr		GTP cyclohydrolase I feedback regulator [Source:NCBI gene;Acc:393735]
ENSGACG00000006188	mdn1		midasin AAA ATPase 1 [Source:ZFIN;Acc:ZDB-GENE-041001-138]
ENSGACG00000006193	DST	QTL(VI)	dystonin [Source:HGNC Symbol;Acc:HGNC:1090]
ENSGACG00000006200	nsmce2		NSE2 (MMS21) homolog, SMC5-SMC6 complex SUMO ligase [Source:ZFIN;Acc:ZDB-GENE-081022-128]
ENSGACG00000006249	gnas		GNAS complex locus [Source:ZFIN;Acc:ZDB-GENE-090417-2]
ENSGACG00000006264	tfpi2		tissue factor pathway inhibitor 2 [Source:ZFIN;Acc:ZDB-GENE-060503-38]
ENSGACG00000006266	bmp5	QTL(VI)	bone morphogenetic protein 5 [Source:ZFIN;Acc:ZDB-GENE-040426-1413]
ENSGACG00000006276	rad21a		RAD21 cohesin complex component a [Source:NCBI gene;Acc:322275]
ENSGACG00000006279	kif5aa		kinesin family member 5A, a [Source:ZFIN;Acc:ZDB-GENE-070912-141]
ENSGACG00000006390	btd		biotinidase [Source:ZFIN;Acc:ZDB-GENE-060825-186]
ENSGACG00000006476	abca12		ATP-binding cassette, sub-family A (ABC1), member 12 [Source:ZFIN;Acc:ZDB-GENE-030131-9790]
ENSGACG00000006484	dctn2		dynactin 2 (p50) [Source:NCBI gene;Acc:394141]
ENSGACG00000006514	nsfa		N-ethylmaleimide sensitive factor, vesicle fusing ATPase [Source:HGNC Symbol;Acc:HGNC:8016]
ENSGACG00000006538	ccdc28b		coiled-coil domain containing 28B [Source:ZFIN;Acc:ZDB-GENE-060208-3]
ENSGACG00000006572	irx1a		iroquois homeobox 1a [Source:ZFIN;Acc:ZDB-GENE-040707-1]
ENSGACG00000006578	adrb1		adrenoceptor beta 1 [Source:ZFIN;Acc:ZDB-GENE-081022-145]
ENSGACG00000006581	irx2a		iroquois homeobox 2a [Source:ZFIN;Acc:ZDB-GENE-040426-1446]
ENSGACG00000006591	ets1		v-ets avian erythroblastosis virus E26 oncogene homolog 1 [Source:ZFIN;Acc:ZDB-GENE-021115-5]
ENSGACG00000006625	barx2		BARX homeobox 2 [Source:ZFIN;Acc:ZDB-GENE-081120-4]
ENSGACG00000006664	edar		ectodysplasin A receptor [Source:ZFIN;Acc:ZDB-GENE-070117-2062]
ENSGACG00000006691	SMARCA4		SWI/SNF related, matrix associated, actin dependent regulator of chromatin, subfamily a, member 4a [Source:ZFIN;Acc:ZDB-GENE-030605-1]
ENSGACG00000006693	nt5c1ab		5'-nucleotidase, cytosolic IAb [Source:ZFIN;Acc:ZDB-GENE-131120-153]
ENSGACG00000006742	C3orf38		chromosome 3 open reading frame 38 [Source:HGNC Symbol;Acc:HGNC:28384]
ENSGACG00000006802	ebna1bp2		EBNA1 binding protein 2 [Source:ZFIN;Acc:ZDB-GENE-030131-6989]
ENSGACG00000006859	dock7		dedicator of cytokinesis 7 [Source:ZFIN;Acc:ZDB-GENE-050302-15]
ENSGACG00000006891	gnpat		glyceronephosphate O-acyltransferase [Source:ZFIN;Acc:ZDB-GENE-040618-4]
ENSGACG00000006921	cxcl12a	QTL(VI)	chemokine (C-X-C motif) ligand 12a (stromal cell-derived factor 1) [Source:ZFIN;Acc:ZDB-GENE-030318-1]
ENSGACG00000006933	foxd3		forkhead box D3 [Source:ZFIN;Acc:ZDB-GENE-980526-143]
ENSGACG00000006936	bace2		beta-secretase 2 [Source:ZFIN;Acc:ZDB-GENE-041010-68]
ENSGACG00000006938	ercc6	QTL(VI)	excision repair cross-complementation group 6 [Source:ZFIN;Acc:ZDB-GENE-070228-1]
ENSGACG00000006940	esco2		establishment of sister chromatid cohesion N-acetyltransferase 2 [Source:NCBI gene;Acc:445395]
ENSGACG00000006942	gpnmb		glycoprotein (transmembrane) nmb [Source:ZFIN;Acc:ZDB-GENE-060503-106]
ENSGACG00000006981	atm		ATM serine/threonine kinase [Source:ZFIN;Acc:ZDB-GENE-040809-1]
ENSGACG00000007029	fancc		FA complementation group C [Source:ZFIN;Acc:ZDB-GENE-060510-2]
ENSGACG00000007053	gmps		guanine monophosphate synthase [Source:ZFIN;Acc:ZDB-GENE-040426-1503]
ENSGACG00000007067	srm		spermidine synthase [Source:ZFIN;Acc:ZDB-GENE-040426-1183]
ENSGACG00000007103	foxd5		forkhead box D5 [Source:ZFIN;Acc:ZDB-GENE-980605-4]
ENSGACG00000007104	taco1		translational activator of mitochondrially encoded cytochrome c oxidase I [Source:ZFIN;Acc:ZDB-GENE-070410-35]
ENSGACG00000007134	hoxa13a		homeobox A13a [Source:NCBI gene;Acc:570239]
ENSGACG00000007199	gpatch3		G patch domain containing 3 [Source:ZFIN;Acc:ZDB-GENE-070112-902]
ENSGACG00000007257	sufu	QTL(VI)	suppressor of fused homolog (Drosophila) [Source:ZFIN;Acc:ZDB-GENE-030131-6223]
ENSGACG00000007298	tspan36		tetraspanin 36 [Source:NCBI gene;Acc:437021]
ENSGACG00000007318	sox10		SRY-box transcription factor 10 [Source:ZFIN;Acc:ZDB-GENE-011207-1]
ENSGACG00000007339	atg7		ATG7 autophagy related 7 homolog (S. cerevisiae) [Source:ZFIN;Acc:ZDB-GENE-030131-1633]
ENSGACG00000007363	HPS6	QTL(VI)	HPS6 biogenesis of lysosomal organelles complex 2 subunit 3 [Source:HGNC Symbol;Acc:HGNC:18817]
ENSGACG00000007389	paqr7b		progestin and adipoQ receptor family member VII, b [Source:NCBI gene;Acc:368256]
ENSGACG00000007433	cx39.4		connexin 39.4 [Source:ZFIN;Acc:ZDB-GENE-050616-6]
ENSGACG00000007506	hps1	QTL(VI)	HPS1 biogenesis of lysosomal organelles complex 3 subunit 1 [Source:ZFIN;Acc:ZDB-GENE-051113-152]
ENSGACG00000007626	psenen		presenilin enhancer, gamma-secretase subunit [Source:NCBI gene;Acc:402810]
ENSGACG00000007648	ttc8		tetratricopeptide repeat domain 8 [Source:NCBI gene;Acc:678551]
ENSGACG00000007652	eif3c		eukaryotic translation initiation factor 3, subunit C [Source:NCBI gene;Acc:334234]
ENSGACG00000007705	gnat2		guanine nucleotide binding protein (G protein), alpha transducing activity polypeptide 2 [Source:ZFIN;Acc:ZDB-GENE-011128-10]
ENSGACG00000007717	tph2		tryptophan hydroxylase 2 (tryptophan 5-monooxygenase) [Source:ZFIN;Acc:ZDB-GENE-040624-4]
ENSGACG00000007741	gnai3		guanine nucleotide binding protein (G protein), alpha inhibiting activity polypeptide 3 [Source:ZFIN;Acc:ZDB-GENE-070713-6]
ENSGACG00000007776	bmpr1ba		bone morphogenetic protein receptor, type IBa [Source:NCBI gene;Acc:30742]
ENSGACG00000007790	gtpbp3		GTP binding protein 3, mitochondrial [Source:NCBI gene;Acc:553807]
ENSGACG00000007815	cited4a		Cbp/p300-interacting transactivator, with Glu/Asp-rich carboxy-terminal domain, 4a [Source:ZFIN;Acc:ZDB-GENE-030131-7661]
ENSGACG00000007844	ambra1b		autophagy/beclin-1 regulator 1b [Source:ZFIN;Acc:ZDB-GENE-050208-235]
ENSGACG00000007896	exoc5		exocyst complex component 5 [Source:ZFIN;Acc:ZDB-GENE-080204-126]
ENSGACG00000007960	tyr		tyrosinase [Source:ZFIN;Acc:ZDB-GENE-991026-3]
ENSGACG00000007975	vdrb		vitamin D receptor b [Source:NCBI gene;Acc:564511]
ENSGACG00000008046	RAB38		RAB38, member RAS oncogene family [Source:HGNC Symbol;Acc:HGNC:9776]
ENSGACG00000008058	fzd4		frizzled class receptor 4 [Source:ZFIN;Acc:ZDB-GENE-990415-217]
ENSGACG00000008147	sh3bp4		SH3-domain binding protein 4 [Source:ZFIN;Acc:ZDB-GENE-081104-509]
ENSGACG00000008181	adsl		adenylosuccinate lyase [Source:ZFIN;Acc:ZDB-GENE-030131-6363]
ENSGACG00000008202	plk4		polo-like kinase 4 (Drosophila) [Source:NCBI gene;Acc:368390]
ENSGACG00000008262	fance		FA complementation group E [Source:ZFIN;Acc:ZDB-GENE-060510-5]
ENSGACG00000008292	rgra	QTL(VI)	retinal G protein coupled receptor a [Source:ZFIN;Acc:ZDB-GENE-040924-6]
ENSGACG00000008296	hoxa13b		homeobox A13b [Source:NCBI gene;Acc:30438]
ENSGACG00000008332	bloc1s3		biogenesis of lysosomal organelles complex-1, subunit 3 [Source:ZFIN;Acc:ZDB-GENE-050913-10]
ENSGACG00000008391	pax2a	QTL(VI)	paired box 2a [Source:NCBI gene;Acc:30425]
ENSGACG00000008413	PAFAH1B1		platelet activating factor acetylhydrolase 1b regulatory subunit 1 [Source:HGNC Symbol;Acc:HGNC:8574]
ENSGACG00000008433	slc24a4b		solute carrier family 24 member 4b [Source:ZFIN;Acc:ZDB-GENE-081031-75]
ENSGACG00000008481	kif13a		kinesin family member 13A [Source:ZFIN;Acc:ZDB-GENE-090901-1]
ENSGACG00000008566	rilp		Rab interacting lysosomal protein [Source:ZFIN;Acc:ZDB-GENE-100408-4]
ENSGACG00000008619	foxn1		forkhead box N1 [Source:ZFIN;Acc:ZDB-GENE-021008-1]
ENSGACG00000008624	unc119a		unc-119 homolog a (C. elegans) [Source:ZFIN;Acc:ZDB-GENE-090930-2]
ENSGACG00000008630	naa10		N(alpha)-acetyltransferase 10, NatA catalytic subunit [Source:ZFIN;Acc:ZDB-GENE-040426-2648]
ENSGACG00000008703	cpsf1		cleavage and polyadenylation specific factor 1 [Source:ZFIN;Acc:ZDB-GENE-040709-2]
ENSGACG00000008800	ltk		leukocyte receptor tyrosine kinase [Source:ZFIN;Acc:ZDB-GENE-030616-115]
ENSGACG00000008803	pikfyve		phosphoinositide kinase, FYVE finger containing [Source:ZFIN;Acc:ZDB-GENE-030131-9636]
ENSGACG00000008839	sf3b1		splicing factor 3b, subunit 1 [Source:ZFIN;Acc:ZDB-GENE-040827-3]
ENSGACG00000008895	sesn1		sestrin 1 [Source:ZFIN;Acc:ZDB-GENE-040718-408]
ENSGACG00000008913	adam17a		ADAM metallopeptidase domain 17a [Source:ZFIN;Acc:ZDB-GENE-030131-2862]
ENSGACG00000008933	pdpk1b		3-phosphoinositide dependent protein kinase 1b [Source:ZFIN;Acc:ZDB-GENE-040426-1820]
ENSGACG00000008934	nr2e1		nuclear receptor subfamily 2, group E, member 1 [Source:ZFIN;Acc:ZDB-GENE-040801-127]
ENSGACG00000008950	ostm1		osteoclastogenesis associated transmembrane protein 1 [Source:ZFIN;Acc:ZDB-GENE-081104-270]
ENSGACG00000008990	polh	QTL(VI)	polymerase (DNA directed), eta [Source:ZFIN;Acc:ZDB-GENE-060421-4949]
ENSGACG00000009027	nr4a3		nuclear receptor subfamily 4, group A, member 3 [Source:ZFIN;Acc:ZDB-GENE-070824-4]
ENSGACG00000009041	stx17		syntaxin 17 [Source:ZFIN;Acc:ZDB-GENE-041114-164]
ENSGACG00000009060	cbl		Cbl proto-oncogene, E3 ubiquitin protein ligase [Source:ZFIN;Acc:ZDB-GENE-041114-207]
ENSGACG00000009068	colec11		collectin sub-family member 11 [Source:NCBI gene;Acc:492459]
ENSGACG00000009108	hdac1		histone deacetylase 1 [Source:ZFIN;Acc:ZDB-GENE-020419-32]
ENSGACG00000009116	wnt1		wingless-type MMTV integration site family, member 1 [Source:NCBI gene;Acc:30128]
ENSGACG00000009131	drd2a		dopamine receptor D2a [Source:ZFIN;Acc:ZDB-GENE-021119-2]
ENSGACG00000009137	eif3i		eukaryotic translation initiation factor 3, subunit I [Source:NCBI gene;Acc:406263]
ENSGACG00000009144	erbb3b		erb-b2 receptor tyrosine kinase 3b [Source:ZFIN;Acc:ZDB-GENE-050107-1]
ENSGACG00000009153	cga		glycoprotein hormones, alpha polypeptide [Source:ZFIN;Acc:ZDB-GENE-040715-2]
ENSGACG00000009184	sik2b		salt-inducible kinase 2b [Source:ZFIN;Acc:ZDB-GENE-071012-1]
ENSGACG00000009201	cav1		caveolin 1 [Source:ZFIN;Acc:ZDB-GENE-030131-2415]
ENSGACG00000009264	her6		hairy-related 6 [Source:ZFIN;Acc:ZDB-GENE-980526-144]
ENSGACG00000009277	tert		telomerase reverse transcriptase [Source:ZFIN;Acc:ZDB-GENE-080405-1]
ENSGACG00000009297	zmpste24		zinc metallopeptidase, STE24 homolog [Source:ZFIN;Acc:ZDB-GENE-030131-6312]
ENSGACG00000009306	prickle2b		prickle homolog 2b [Source:ZFIN;Acc:ZDB-GENE-030724-6]
ENSGACG00000009317	adamts9		ADAM metallopeptidase with thrombospondin type 1 motif, 9 [Source:ZFIN;Acc:ZDB-GENE-070814-6]
ENSGACG00000009373	kitlga		kit ligand a [Source:ZFIN;Acc:ZDB-GENE-070424-1]
ENSGACG00000009376	kbtbd8		kelch repeat and BTB (POZ) domain containing 8 [Source:NCBI gene;Acc:559966]
ENSGACG00000009388	cep290		centrosomal protein 290 [Source:NCBI gene;Acc:560588]
ENSGACG00000009391	hoxc12a		homeobox C12a [Source:ZFIN;Acc:ZDB-GENE-000822-6]
ENSGACG00000009408	hexim1		HEXIM P-TEFb complex subunit 1 [Source:NCBI gene;Acc:562319]
ENSGACG00000009410	slc2a11b		solute carrier family 2 member 11b [Source:NCBI gene;Acc:564970]
ENSGACG00000009445	retsat		retinol saturase (all-trans-retinol 13,14-reductase) [Source:NCBI gene;Acc:325922]
ENSGACG00000009489	pms2		PMS1 homolog 2, mismatch repair system component [Source:ZFIN;Acc:ZDB-GENE-030131-686]
ENSGACG00000009521	pomca		proopiomelanocortin a [Source:ZFIN;Acc:ZDB-GENE-030513-2]
ENSGACG00000009624	ino80e		INO80 complex subunit E [Source:ZFIN;Acc:ZDB-GENE-040426-1818]
ENSGACG00000009739	epg5		ectopic P-granules autophagy protein 5 homolog (C. elegans) [Source:NCBI gene;Acc:569543]
ENSGACG00000009745	prkar1ab		protein kinase, cAMP-dependent, regulatory, type I, alpha (tissue specific extinguisher 1) b [Source:ZFIN;Acc:ZDB-GENE-050417-238]
ENSGACG00000009792	fosb		FBJ murine osteosarcoma viral oncogene homolog B [Source:ZFIN;Acc:ZDB-GENE-041114-181]
ENSGACG00000009827	gna11b		guanine nucleotide binding protein (G protein), alpha 11b (Gq class) [Source:ZFIN;Acc:ZDB-GENE-041121-9]
ENSGACG00000009848	cdk7		cyclin-dependent kinase 7 [Source:ZFIN;Acc:ZDB-GENE-010320-2]
ENSGACG00000010015	usp13		ubiquitin specific peptidase 13 [Source:NCBI gene;Acc:558011]
ENSGACG00000010030	enpp1		ectonucleotide pyrophosphatase/phosphodiesterase 1 [Source:ZFIN;Acc:ZDB-GENE-040724-172]
ENSGACG00000010067	hsp90b1		heat shock protein 90, beta (grp94), member 1 [Source:ZFIN;Acc:ZDB-GENE-031002-1]
ENSGACG00000010111	ptpn6		protein tyrosine phosphatase non-receptor type 6 [Source:ZFIN;Acc:ZDB-GENE-030131-7513]
ENSGACG00000010153	wnt5a		wingless-type MMTV integration site family, member 5a [Source:ZFIN;Acc:ZDB-GENE-060328-3]
ENSGACG00000010206	vac14		vac14 homolog (S. cerevisiae) [Source:NCBI gene;Acc:447912]
ENSGACG00000010227	pts		6-pyruvoyltetrahydropterin synthase [Source:ZFIN;Acc:ZDB-GENE-070615-3]
ENSGACG00000010230	cib2		calcium and integrin binding family member 2 [Source:ZFIN;Acc:ZDB-GENE-040426-1663]
ENSGACG00000010264	bbs1		Bardet-Biedl syndrome 1 [Source:ZFIN;Acc:ZDB-GENE-060126-1]
ENSGACG00000010270	mef2cb		myocyte enhancer factor 2cb [Source:ZFIN;Acc:ZDB-GENE-040901-7]
ENSGACG00000010287	opn1lw1		opsin 1 (cone pigments), long-wave-sensitive, 1 [Source:NCBI gene;Acc:30413]
ENSGACG00000010321	fbn2b		fibrillin 2b [Source:ZFIN;Acc:ZDB-GENE-090112-3]
ENSGACG00000010335	noc3l		NOC3-like DNA replication regulator [Source:NCBI gene;Acc:321289]
ENSGACG00000010338	htra1a		HtrA serine peptidase 1a [Source:NCBI gene;Acc:431766]
ENSGACG00000010422	trpm1b		transient receptor potential cation channel, subfamily M, member 1b [Source:ZFIN;Acc:ZDB-GENE-070424-31]
ENSGACG00000010476	fosab		v-fos FBJ murine osteosarcoma viral oncogene homolog Ab [Source:ZFIN;Acc:ZDB-GENE-031222-4]
ENSGACG00000010488	picalmb		phosphatidylinositol binding clathrin assembly protein b [Source:ZFIN;Acc:ZDB-GENE-030131-6795]
ENSGACG00000010505	SOX18		SRY-box transcription factor 18 [Source:HGNC Symbol;Acc:HGNC:11194]
ENSGACG00000010532	spred1		sprouty related EVH1 domain containing 1 [Source:ZFIN;Acc:ZDB-GENE-040426-2338]
ENSGACG00000010542	ptpn21		protein tyrosine phosphatase non-receptor type 21 [Source:ZFIN;Acc:ZDB-GENE-080102-4]
ENSGACG00000010607	bco2l		beta-carotene 15, 15-dioxygenase 2, like [Source:ZFIN;Acc:ZDB-GENE-010509-1]
ENSGACG00000010647	tbcd		tubulin folding cofactor D [Source:ZFIN;Acc:ZDB-GENE-060823-1]
ENSGACG00000010689	anxa2a		annexin A2a [Source:ZFIN;Acc:ZDB-GENE-030131-4282]
ENSGACG00000010787	atr		ATR serine/threonine kinase [Source:ZFIN;Acc:ZDB-GENE-070912-458]
ENSGACG00000010838	rnf41		ring finger protein 41 [Source:NCBI gene;Acc:406837]
ENSGACG00000010850	dph1		diphthamide biosynthesis 1 [Source:NCBI gene;Acc:550559]
ENSGACG00000010863	blm		BLM RecQ like helicase [Source:ZFIN;Acc:ZDB-GENE-070702-5]
ENSGACG00000010939	gfpt1		glutamine--fructose-6-phosphate transaminase 1 [Source:ZFIN;Acc:ZDB-GENE-070423-1]
ENSGACG00000011028	usp36		ubiquitin specific peptidase 36 [Source:ZFIN;Acc:ZDB-GENE-030131-5450]
ENSGACG00000011049	adgra2		adhesion G protein-coupled receptor A2 [Source:NCBI gene;Acc:560700]
ENSGACG00000011183	wnt7aa		Wnt family member 7A [Source:HGNC Symbol;Acc:HGNC:12786]
ENSGACG00000011185	sox9b		SRY-box transcription factor 9b [Source:ZFIN;Acc:ZDB-GENE-001103-2]
ENSGACG00000011217	sdf4		stromal cell derived factor 4 [Source:NCBI gene;Acc:406360]
ENSGACG00000011308	vps33a		VPS33A core subunit of CORVET and HOPS complexes [Source:ZFIN;Acc:ZDB-GENE-040914-82]
ENSGACG00000011340	hrasb		HRas proto-oncogene, GTPase b [Source:ZFIN;Acc:ZDB-GENE-050522-466]
ENSGACG00000011349	src		v-src avian sarcoma (Schmidt-Ruppin A-2) viral oncogene homolog [Source:NCBI gene;Acc:325084]
ENSGACG00000011378	atp6ap1b		ATPase H+ transporting accessory protein 1b [Source:ZFIN;Acc:ZDB-GENE-020423-2]
ENSGACG00000011405	stim1a		stromal interaction molecule 1a [Source:ZFIN;Acc:ZDB-GENE-060503-914]
ENSGACG00000011421	ap3d1		adaptor related protein complex 3 subunit delta 1 [Source:ZFIN;Acc:ZDB-GENE-050208-437]
ENSGACG00000011465	rag1		recombination activating 1 [Source:NCBI gene;Acc:30663]
ENSGACG00000011473	gna11a		guanine nucleotide binding protein (G protein), alpha 11a (Gq class) [Source:ZFIN;Acc:ZDB-GENE-050208-597]
ENSGACG00000011495	FIG4		FIG4 phosphoinositide 5-phosphatase [Source:HGNC Symbol;Acc:HGNC:16873]
ENSGACG00000011543	bmpr1aa		bone morphogenetic protein receptor, type IAa [Source:ZFIN;Acc:ZDB-GENE-000502-1]
ENSGACG00000011546	anxa1a		annexin A1a [Source:ZFIN;Acc:ZDB-GENE-030131-6664]
ENSGACG00000011572	usp48		ubiquitin specific peptidase 48 [Source:ZFIN;Acc:ZDB-GENE-050522-197]
ENSGACG00000011573	polg		polymerase (DNA directed), gamma [Source:ZFIN;Acc:ZDB-GENE-060303-1]
ENSGACG00000011591	fanci		FA complementation group I [Source:ZFIN;Acc:ZDB-GENE-030131-2905]
ENSGACG00000011597	sash1a		SAM and SH3 domain containing 1a [Source:ZFIN;Acc:ZDB-GENE-030131-9960]
ENSGACG00000011598	grm1b		glutamate receptor, metabotropic 1b [Source:ZFIN;Acc:ZDB-GENE-090821-3]
ENSGACG00000011601	rac1b		Rac family small GTPase 1b [Source:ZFIN;Acc:ZDB-GENE-060312-45]
ENSGACG00000011605	pmelb		premelanosome protein b [Source:ZFIN;Acc:ZDB-GENE-050912-2]
ENSGACG00000011607	rab32b		RAB32b, member RAS oncogene family [Source:ZFIN;Acc:ZDB-GENE-090821-4]
ENSGACG00000011637	rab32a		RAB32a, member RAS oncogene family [Source:ZFIN;Acc:ZDB-GENE-031006-10]
ENSGACG00000011646	grm1a		glutamate receptor, metabotropic 1a [Source:ZFIN;Acc:ZDB-GENE-030131-7893]
ENSGACG00000011652	prkcab		protein kinase C, alpha, b [Source:ZFIN;Acc:ZDB-GENE-131121-412]
ENSGACG00000011661	kras		v-Ki-ras2 Kirsten rat sarcoma viral oncogene homolog [Source:ZFIN;Acc:ZDB-GENE-040808-67]
ENSGACG00000011668	frem2b		FRAS1 related extracellular matrix 2b [Source:ZFIN;Acc:ZDB-GENE-081119-4]
ENSGACG00000011682	lmx1a		LIM homeobox transcription factor 1, alpha [Source:ZFIN;Acc:ZDB-GENE-041014-332]
ENSGACG00000011694	axin2		axin 2 (conductin, axil) [Source:NCBI gene;Acc:58080]
ENSGACG00000011782	star		steroidogenic acute regulatory protein [Source:NCBI gene;Acc:63999]
ENSGACG00000011833	ric8b		RIC8 guanine nucleotide exchange factor B [Source:NCBI gene;Acc:334503]
ENSGACG00000011843	cdh11		cadherin 11, type 2, OB-cadherin (osteoblast) [Source:ZFIN;Acc:ZDB-GENE-980526-170]
ENSGACG00000011875	mitfa		melanocyte inducing transcription factor a [Source:ZFIN;Acc:ZDB-GENE-990910-11]
ENSGACG00000011913	rps7		ribosomal protein S7 [Source:NCBI gene;Acc:393725]
ENSGACG00000011951	adar		adenosine deaminase RNA specific [Source:ZFIN;Acc:ZDB-GENE-000616-5]
ENSGACG00000012086	slc17a5		solute carrier family 17 member 5 [Source:ZFIN;Acc:ZDB-GENE-060929-1158]
ENSGACG00000012089	adamts13		ADAM metallopeptidase with thrombospondin type 1 motif, 13 [Source:ZFIN;Acc:ZDB-GENE-070814-7]
ENSGACG00000012168	ninl		ninein-like [Source:ZFIN;Acc:ZDB-GENE-130530-768]
ENSGACG00000012195	rtf1		RTF1 homolog, Paf1/RNA polymerase II complex component [Source:ZFIN;Acc:ZDB-GENE-030131-6778]
ENSGACG00000012215	cacng1b		calcium channel, voltage-dependent, gamma subunit 1b [Source:ZFIN;Acc:ZDB-GENE-131127-98]
ENSGACG00000012224	mpnd		MPN domain containing [Source:NCBI gene;Acc:559169]
ENSGACG00000012254	nbn		nibrin [Source:NCBI gene;Acc:544655]
ENSGACG00000012377	mcm6		minichromosome maintenance complex component 6 [Source:ZFIN;Acc:ZDB-GENE-030909-6]
ENSGACG00000012407	ercc2		excision repair cross-complementation group 2 [Source:ZFIN;Acc:ZDB-GENE-040426-997]
ENSGACG00000012434	pnn		pinin, desmosome associated protein [Source:ZFIN;Acc:ZDB-GENE-060519-3]
ENSGACG00000012518	col6a2		collagen, type VI, alpha 2 [Source:ZFIN;Acc:ZDB-GENE-070501-7]
ENSGACG00000012542	ggt1a		gamma-glutamyltransferase 1a [Source:ZFIN;Acc:ZDB-GENE-040426-1388]
ENSGACG00000012567	spag9a		sperm associated antigen 9a [Source:ZFIN;Acc:ZDB-GENE-070820-7]
ENSGACG00000012574	slc2a1a		solute carrier family 2 member 1a [Source:ZFIN;Acc:ZDB-GENE-030131-3158]
ENSGACG00000012582	impdh1a		IMP (inosine 5'-monophosphate) dehydrogenase 1a [Source:NCBI gene;Acc:431724]
ENSGACG00000012620	hps4		HPS4 biogenesis of lysosomal organelles complex 3 subunit 2 [Source:ZFIN;Acc:ZDB-GENE-040426-1068]
ENSGACG00000012640	hgfb		hepatocyte growth factor b [Source:ZFIN;Acc:ZDB-GENE-041014-3]
ENSGACG00000012686	map2k2a		mitogen-activated protein kinase kinase 2a [Source:ZFIN;Acc:ZDB-GENE-041027-1]
ENSGACG00000012744	otx2b		orthodenticle homeobox 2 [Source:HGNC Symbol;Acc:HGNC:8522]
ENSGACG00000012785	hmg20b		high mobility group 20B [Source:ZFIN;Acc:ZDB-GENE-030131-4258]
ENSGACG00000012817	idua		alpha-L-iduronidase [Source:ZFIN;Acc:ZDB-GENE-060526-29]
ENSGACG00000012839	alk		ALK receptor tyrosine kinase [Source:ZFIN;Acc:ZDB-GENE-031027-1]
ENSGACG00000012840	cyp2y3		cytochrome P450, family 2, subfamily Y, polypeptide 3 [Source:ZFIN;Acc:ZDB-GENE-050522-490]
ENSGACG00000012844	hirip3		HIRA interacting protein 3 [Source:ZFIN;Acc:ZDB-GENE-030131-5753]
ENSGACG00000012869	lipib		lipase, member Ib [Source:ZFIN;Acc:ZDB-GENE-091118-47]
ENSGACG00000012901	ednrba		endothelin receptor Ba [Source:ZFIN;Acc:ZDB-GENE-980526-16]
ENSGACG00000012969	vps18		VPS18 core subunit of CORVET and HOPS complexes [Source:NCBI gene;Acc:100005887]
ENSGACG00000013042	nup88		nucleoporin 88 [Source:ZFIN;Acc:ZDB-GENE-050522-297]
ENSGACG00000013062	sema4c		sema domain, immunoglobulin domain (Ig), transmembrane domain (TM) and short cytoplasmic domain, (semaphorin) 4C [Source:ZFIN;Acc:ZDB-GENE-080303-16]
ENSGACG00000013063	ATP6V0C		ATPase H+ transporting V0 subunit ca [Source:ZFIN;Acc:ZDB-GENE-020419-23]
ENSGACG00000013095	gdpd3a		glycerophosphodiester phosphodiesterase domain containing 3a [Source:ZFIN;Acc:ZDB-GENE-040426-2279]
ENSGACG00000013100	tet3		tet methylcytosine dioxygenase 3 [Source:ZFIN;Acc:ZDB-GENE-060526-109]
ENSGACG00000013102	mapk3		mitogen-activated protein kinase 3 [Source:ZFIN;Acc:ZDB-GENE-040121-1]
ENSGACG00000013150	ntrk1		neurotrophic tyrosine kinase, receptor, type 1 [Source:ZFIN;Acc:ZDB-GENE-980526-118]
ENSGACG00000013168	CDH2		cadherin 2 [Source:HGNC Symbol;Acc:HGNC:1759]
ENSGACG00000013173	ikbkg		inhibitor of nuclear factor kappa B kinase regulatory subunit gamma [Source:ZFIN;Acc:ZDB-GENE-050327-68]
ENSGACG00000013187	med23		mediator complex subunit 23 [Source:NCBI gene;Acc:445483]
ENSGACG00000013250	pxdn		peroxidasin [Source:ZFIN;Acc:ZDB-GENE-140415-2]
ENSGACG00000013257	pak1		p21 protein (Cdc42/Rac)-activated kinase 1 [Source:ZFIN;Acc:ZDB-GENE-030826-29]
ENSGACG00000013269	myo7aa		myosin VIIAa [Source:ZFIN;Acc:ZDB-GENE-020709-1]
ENSGACG00000013285	lmna		lamin A [Source:ZFIN;Acc:ZDB-GENE-020424-3]
ENSGACG00000013368	bcl2b		BCL2 apoptosis regulator b [Source:ZFIN;Acc:ZDB-GENE-110411-185]
ENSGACG00000013468	itm2cb		integral membrane protein 2Cb [Source:ZFIN;Acc:ZDB-GENE-030131-7806]
ENSGACG00000013538	hipk2		homeodomain interacting protein kinase 2 [Source:ZFIN;Acc:ZDB-GENE-031125-4]
ENSGACG00000013555	coro1a		coronin, actin binding protein, 1A [Source:ZFIN;Acc:ZDB-GENE-030131-9512]
ENSGACG00000013558	brip1		BRCA1 interacting protein C-terminal helicase 1 [Source:ZFIN;Acc:ZDB-GENE-081107-11]
ENSGACG00000013629	tp63		tumor protein p63 [Source:ZFIN;Acc:ZDB-GENE-030819-1]
ENSGACG00000013672	tbc1d10b		TBC1 domain family, member 10b [Source:ZFIN;Acc:ZDB-GENE-030131-7754]
ENSGACG00000013695	atp6v1e1a		ATPase H+ transporting V1 subunit E1a [Source:ZFIN;Acc:ZDB-GENE-041212-51]
ENSGACG00000013727	eif3g		eukaryotic translation initiation factor 3, subunit G [Source:NCBI gene;Acc:393974]
ENSGACG00000013760	s1pr2		sphingosine-1-phosphate receptor 2 [Source:NCBI gene;Acc:170457]
ENSGACG00000013809	ptch2		patched 2 [Source:NCBI gene;Acc:30181]
ENSGACG00000013817	bmpr2a		bone morphogenetic protein receptor, type II a (serine/threonine kinase) [Source:ZFIN;Acc:ZDB-GENE-070618-1]
ENSGACG00000013819	scarb2a		scavenger receptor class B, member 2a [Source:ZFIN;Acc:ZDB-GENE-020419-29]
ENSGACG00000013866	inpp5b		inositol polyphosphate-5-phosphatase B [Source:ZFIN;Acc:ZDB-GENE-110411-228]
ENSGACG00000013923	scn1lab		sodium channel, voltage-gated, type I like, alpha b [Source:ZFIN;Acc:ZDB-GENE-060906-1]
ENSGACG00000013939	bbs2		Bardet-Biedl syndrome 2 [Source:NCBI gene;Acc:259187]
ENSGACG00000013960	mgrn1b		mahogunin, ring finger 1b [Source:ZFIN;Acc:ZDB-GENE-110401-3]
ENSGACG00000013962	inpp5e		inositol polyphosphate-5-phosphatase E [Source:ZFIN;Acc:ZDB-GENE-050809-23]
ENSGACG00000013973	notch1b		notch receptor 1b [Source:ZFIN;Acc:ZDB-GENE-990415-183]
ENSGACG00000013986	aldh1a3		aldehyde dehydrogenase 1 family, member A3 [Source:ZFIN;Acc:ZDB-GENE-061128-2]
ENSGACG00000014001	gper1		G protein-coupled estrogen receptor 1 [Source:NCBI gene;Acc:565271]
ENSGACG00000014014	poglut1		protein O-glucosyltransferase 1 [Source:ZFIN;Acc:ZDB-GENE-051120-24]
ENSGACG00000014017	pax3a		paired box 3a [Source:ZFIN;Acc:ZDB-GENE-980526-52]
ENSGACG00000014019	SHROOM2		shroom family member 2 [Source:HGNC Symbol;Acc:HGNC:630]
ENSGACG00000014155	uqcrfs1		ubiquinol-cytochrome c reductase, Rieske iron-sulfur polypeptide 1 [Source:ZFIN;Acc:ZDB-GENE-040426-2060]
ENSGACG00000014244	gart		phosphoribosylglycinamide formyltransferase [Source:ZFIN;Acc:ZDB-GENE-000616-14]
ENSGACG00000014278	clcn7		chloride channel 7 [Source:ZFIN;Acc:ZDB-GENE-061103-196]
ENSGACG00000014304	usp7		ubiquitin specific peptidase 7 (herpes virus-associated) [Source:ZFIN;Acc:ZDB-GENE-030131-3656]
ENSGACG00000014326	cop1		COP1 E3 ubiquitin ligase [Source:ZFIN;Acc:ZDB-GENE-070410-134]
ENSGACG00000014340	ppat		phosphoribosyl pyrophosphate amidotransferase [Source:ZFIN;Acc:ZDB-GENE-041210-323]
ENSGACG00000014483	gas7a		growth arrest-specific 7a [Source:ZFIN;Acc:ZDB-GENE-130128-1]
ENSGACG00000014485	gart		phosphoribosylglycinamide formyltransferase, phosphoribosylglycinamide synthetase, phosphoribosylaminoimidazole synthetase [Source:HGNC Symbol;Acc:HGNC:4163]
ENSGACG00000014531	cyp2p6		cytochrome P450, family 2, subfamily P, polypeptide 7 [Source:ZFIN;Acc:ZDB-GENE-041001-155]
ENSGACG00000014535	cyp2n13		cytochrome P450, family 2, subfamily N, polypeptide 13 [Source:ZFIN;Acc:ZDB-GENE-041001-158]
ENSGACG00000014582	pepd		peptidase D [Source:ZFIN;Acc:ZDB-GENE-030131-9444]
ENSGACG00000014602	rnf2		ring finger protein 2 [Source:NCBI gene;Acc:327035]
ENSGACG00000014607	gbf1	QTL(VI)	golgi brefeldin A resistant guanine nucleotide exchange factor 1 [Source:ZFIN;Acc:ZDB-GENE-081107-54]
ENSGACG00000014620	pitx3	QTL(VI)	paired-like homeodomain 3 [Source:NCBI gene;Acc:402974]
ENSGACG00000014627	cbsa		cystathionine beta-synthase [Source:HGNC Symbol;Acc:HGNC:1550]
ENSGACG00000014668	mfsd12a		major facilitator superfamily domain containing 12a [Source:ZFIN;Acc:ZDB-GENE-030131-4642]
ENSGACG00000014678	rab36		RAB36, member RAS oncogene family [Source:ZFIN;Acc:ZDB-GENE-040910-5]
ENSGACG00000014681	cct2		chaperonin containing TCP1, subunit 2 (beta) [Source:ZFIN;Acc:ZDB-GENE-020419-6]
ENSGACG00000014734	ap3s2		adaptor related protein complex 3 subunit sigma 2 [Source:ZFIN;Acc:ZDB-GENE-040718-274]
ENSGACG00000014761	mespba		mesoderm posterior ba [Source:ZFIN;Acc:ZDB-GENE-000406-9]
ENSGACG00000014897	chd7		chromodomain helicase DNA binding protein 7 [Source:ZFIN;Acc:ZDB-GENE-070912-179]
ENSGACG00000014908	arl6ip1		ADP-ribosylation factor-like 6 interacting protein 1 [Source:ZFIN;Acc:ZDB-GENE-040426-1087]
ENSGACG00000014939	eed		embryonic ectoderm development [Source:NCBI gene;Acc:550463]
ENSGACG00000014945	atp7b		ATPase copper transporting beta [Source:ZFIN;Acc:ZDB-GENE-061220-5]
ENSGACG00000014948	myh7l		myosin heavy chain 7-like [Source:ZFIN;Acc:ZDB-GENE-061027-393]
ENSGACG00000014999	leo1		LEO1 homolog, Paf1/RNA polymerase II complex component [Source:NCBI gene;Acc:404599]
ENSGACG00000015014	recql4		RecQ helicase-like 4 [Source:ZFIN;Acc:ZDB-GENE-091112-2]
ENSGACG00000015017	jmjd6		jumonji domain containing 6, arginine demethylase and lysine hydroxylase [Source:NCBI gene;Acc:266962]
ENSGACG00000015083	acvr2ab		activin A receptor type 2Ab [Source:ZFIN;Acc:ZDB-GENE-120215-23]
ENSGACG00000015126	abcb6a		ATP-binding cassette, sub-family B (MDR/TAP), member 6a [Source:ZFIN;Acc:ZDB-GENE-050517-9]
ENSGACG00000015161	atic		5-aminoimidazole-4-carboxamide ribonucleotide formyltransferase/IMP cyclohydrolase [Source:ZFIN;Acc:ZDB-GENE-011212-4]
ENSGACG00000015218	ercc3		excision repair cross-complementation group 3 [Source:NCBI gene;Acc:324323]
ENSGACG00000015219	stk11		serine/threonine kinase 11 [Source:ZFIN;Acc:ZDB-GENE-050417-383]
ENSGACG00000015237	dhrsx		dehydrogenase/reductase (SDR family) X-linked [Source:ZFIN;Acc:ZDB-GENE-060620-2]
ENSGACG00000015292	ercc5		excision repair cross-complementation group 5 [Source:ZFIN;Acc:ZDB-GENE-050327-28]
ENSGACG00000015301	UNC13A		unc-13 homolog A [Source:HGNC Symbol;Acc:HGNC:23150]
ENSGACG00000015382	arl6		ADP ribosylation factor like GTPase 6 [Source:HGNC Symbol;Acc:HGNC:13210]
ENSGACG00000015453	xdh		xanthine dehydrogenase [Source:ZFIN;Acc:ZDB-GENE-070719-9]
ENSGACG00000015455	copb2		coatomer protein complex, subunit beta 2 [Source:ZFIN;Acc:ZDB-GENE-010724-7]
ENSGACG00000015467	slc31a1		solute carrier family 31 member 1 [Source:ZFIN;Acc:ZDB-GENE-040415-3]
ENSGACG00000015508	apc		APC regulator of WNT signaling pathway [Source:ZFIN;Acc:ZDB-GENE-031112-7]
ENSGACG00000015543	slc17a6b		solute carrier family 17 member 6 [Source:HGNC Symbol;Acc:HGNC:16703]
ENSGACG00000015556	rpgrb		retinitis pigmentosa GTPase regulator b [Source:ZFIN;Acc:ZDB-GENE-081015-2]
ENSGACG00000015573	tjp1a		tight junction protein 1a [Source:ZFIN;Acc:ZDB-GENE-031001-2]
ENSGACG00000015575	ptpn11a		protein tyrosine phosphatase non-receptor type 11a [Source:ZFIN;Acc:ZDB-GENE-030131-5911]
ENSGACG00000015595	sdhaf2		succinate dehydrogenase complex assembly factor 2 [Source:NCBI gene;Acc:569482]
ENSGACG00000015638	cyp2r1		cytochrome P450, family 2, subfamily R, polypeptide 1 [Source:ZFIN;Acc:ZDB-GENE-110114-1]
ENSGACG00000015643	copb1		coatomer protein complex, subunit beta 1 [Source:NCBI gene;Acc:338138]
ENSGACG00000015648	tub		TUB bipartite transcription factor [Source:ZFIN;Acc:ZDB-GENE-121009-1]
ENSGACG00000015660	zeb2b		zinc finger E-box binding homeobox 2b [Source:ZFIN;Acc:ZDB-GENE-080717-1]
ENSGACG00000015663	scube2		signal peptide, CUB domain, EGF-like 2 [Source:NCBI gene;Acc:503728]
ENSGACG00000015700	ctr9		CTR9 homolog, Paf1/RNA polymerase II complex component [Source:ZFIN;Acc:ZDB-GENE-030131-3782]
ENSGACG00000015702	pkn2		protein kinase N2 [Source:ZFIN;Acc:ZDB-GENE-061207-42]
ENSGACG00000015772	AP3B1		adaptor related protein complex 3 subunit beta 1 [Source:HGNC Symbol;Acc:HGNC:566]
ENSGACG00000015786	usp10		ubiquitin specific peptidase 10 [Source:ZFIN;Acc:ZDB-GENE-030219-132]
ENSGACG00000015836	foxd1		forkhead box D1 [Source:ZFIN;Acc:ZDB-GENE-040426-2094]
ENSGACG00000015855	rab27a		RAB27A, member RAS oncogene family [Source:ZFIN;Acc:ZDB-GENE-050913-46]
ENSGACG00000015875	cog4		component of oligomeric golgi complex 4 [Source:NCBI gene;Acc:569049]
ENSGACG00000015888	rbpja		recombination signal binding protein for immunoglobulin kappa J region a [Source:ZFIN;Acc:ZDB-GENE-031117-1]
ENSGACG00000015912	tyrp1b		tyrosinase-related protein 1b [Source:ZFIN;Acc:ZDB-GENE-040718-249]
ENSGACG00000015944	kitb		KIT proto-oncogene, receptor tyrosine kinase b [Source:ZFIN;Acc:ZDB-GENE-050916-2]
ENSGACG00000015949	usp20		ubiquitin specific peptidase 20 [Source:NCBI gene;Acc:393962]
ENSGACG00000015952	mc1r		melanocortin 1 receptor [Source:ZFIN;Acc:ZDB-GENE-030502-1]
ENSGACG00000016017	SOX10	QTL(IX)	SRY-box transcription factor 10 [Source:HGNC Symbol;Acc:HGNC:11190]
ENSGACG00000016040	phyhd1		phytanoyl-CoA dioxygenase domain containing 1 [Source:NCBI gene;Acc:492804]
ENSGACG00000016083	notch1a		notch receptor 1a [Source:NCBI gene;Acc:30718]
ENSGACG00000016106	cdc73		cell division cycle 73, Paf1/RNA polymerase II complex component, homolog (S. cerevisiae) [Source:ZFIN;Acc:ZDB-GENE-040426-1309]
ENSGACG00000016231	igfbp7		insulin-like growth factor binding protein 7 [Source:ZFIN;Acc:ZDB-GENE-040426-2423]
ENSGACG00000016260	mtrex		Mtr4 exosome RNA helicase [Source:ZFIN;Acc:ZDB-GENE-040426-2854]
ENSGACG00000016297	slc45a2		solute carrier family 45 member 2 [Source:ZFIN;Acc:ZDB-GENE-050208-97]
ENSGACG00000016310	sh3pxd2aa	QTL(IX)	SH3 and PX domains 2Aa [Source:NCBI gene;Acc:562018]
ENSGACG00000016320	rest		Danio rerio RE1-silencing transcription factor (rest), mRNA. [Source:RefSeq mRNA;Acc:NM_001353866]
ENSGACG00000016362	TMEM216		transmembrane protein 216 [Source:HGNC Symbol;Acc:HGNC:25018]
ENSGACG00000016445	cplx4a		complexin 4b [Source:ZFIN;Acc:ZDB-GENE-070705-157]
ENSGACG00000016453	rx3		retinal homeobox gene 3 [Source:NCBI gene;Acc:30474]
ENSGACG00000016461	irf4a		interferon regulatory factor 4a [Source:ZFIN;Acc:ZDB-GENE-070912-330]
ENSGACG00000016500	trpm7		transient receptor potential cation channel, subfamily M, member 7 [Source:ZFIN;Acc:ZDB-GENE-021115-2]
ENSGACG00000016512	myo5aa		myosin VAa [Source:ZFIN;Acc:ZDB-GENE-041027-2]
ENSGACG00000016520	fscn1b		fascin actin-bundling protein 1 [Source:HGNC Symbol;Acc:HGNC:11148]
ENSGACG00000016522	rabggtb		Rab geranylgeranyltransferase subunit beta [Source:ZFIN;Acc:ZDB-GENE-040426-2116]
ENSGACG00000016533	pigk		phosphatidylinositol glycan anchor biosynthesis, class K [Source:ZFIN;Acc:ZDB-GENE-040625-162]
ENSGACG00000016538	ak5		adenylate kinase 5 [Source:ZFIN;Acc:ZDB-GENE-030131-8256]
ENSGACG00000016550	pdgfc		platelet derived growth factor c [Source:ZFIN;Acc:ZDB-GENE-071217-2]
ENSGACG00000016614	trim32		tripartite motif containing 32 [Source:ZFIN;Acc:ZDB-GENE-060428-1]
ENSGACG00000016624	rapgef2		Rap guanine nucleotide exchange factor (GEF) 2 [Source:ZFIN;Acc:ZDB-GENE-030131-6959]
ENSGACG00000016641	qdpra		quinoid dihydropteridine reductase a [Source:ZFIN;Acc:ZDB-GENE-070705-197]
ENSGACG00000016663	radil		Ras association and DIL domains [Source:NCBI gene;Acc:562363]
ENSGACG00000016669	cyp3a65		cytochrome P450, family 3, subfamily A, polypeptide 65 [Source:ZFIN;Acc:ZDB-GENE-050604-1]
ENSGACG00000016673	bbs7		Bardet-Biedl syndrome 7 [Source:ZFIN;Acc:ZDB-GENE-030219-90]
ENSGACG00000016684	fto		FTO alpha-ketoglutarate dependent dioxygenase [Source:ZFIN;Acc:ZDB-GENE-061108-1]
ENSGACG00000016687	cyp3a65		cytochrome P450, family 3, subfamily A, polypeptide 65 [Source:ZFIN;Acc:ZDB-GENE-050604-1]
ENSGACG00000016748	dmxl2		Dmx-like 2 [Source:ZFIN;Acc:ZDB-GENE-031007-6]
ENSGACG00000016752	slc24a5		solute carrier family 24 member 5 [Source:ZFIN;Acc:ZDB-GENE-031210-1]
ENSGACG00000016759	myef2		myelin expression factor 2 [Source:ZFIN;Acc:ZDB-GENE-051120-114]
ENSGACG00000016764	CTXN2		cortexin 2 [Source:HGNC Symbol;Acc:HGNC:31109]
ENSGACG00000016829	slc36a1		solute carrier family 36 member 1 [Source:ZFIN;Acc:ZDB-GENE-061117-1]
ENSGACG00000016836	slc30a4		solute carrier family 30 member 4 [Source:ZFIN;Acc:ZDB-GENE-040426-1408]
ENSGACG00000016843	bloc1s6		biogenesis of lysosomal organelles complex-1, subunit 6, pallidin [Source:ZFIN;Acc:ZDB-GENE-070112-1862]
ENSGACG00000016850	rab8a		RAB8A, member RAS oncogene family [Source:ZFIN;Acc:ZDB-GENE-070424-36]
ENSGACG00000016869	bmpr1bb		bone morphogenetic protein receptor, type IBb [Source:ZFIN;Acc:ZDB-GENE-090610-1]
ENSGACG00000016960	casp3a	QTL(IX)	caspase 3, apoptosis-related cysteine peptidase a [Source:ZFIN;Acc:ZDB-GENE-011210-1]
ENSGACG00000017021	bbs4		Bardet-Biedl syndrome 4 [Source:ZFIN;Acc:ZDB-GENE-060126-2]
ENSGACG00000017041	ggt1b		gamma-glutamyltransferase 1b [Source:ZFIN;Acc:ZDB-GENE-110408-13]
ENSGACG00000017118	atp6v1h		ATPase H+ transporting V1 subunit H [Source:ZFIN;Acc:ZDB-GENE-021219-2]
ENSGACG00000017120	tbc1d10ab		TBC1 domain family, member 10Ab [Source:ZFIN;Acc:ZDB-GENE-081105-145]
ENSGACG00000017142	traf6		TNF receptor-associated factor 6 [Source:NCBI gene;Acc:554561]
ENSGACG00000017180	loxa		lysyl oxidase a [Source:ZFIN;Acc:ZDB-GENE-040426-2398]
ENSGACG00000017182	ddb1		damage-specific DNA binding protein 1 [Source:ZFIN;Acc:ZDB-GENE-040426-1272]
ENSGACG00000017185	mab21l2	QTL(IX)	mab-21-like 2 [Source:NCBI gene;Acc:117234]
ENSGACG00000017215	atp6v0b		ATPase H+ transporting V0 subunit b [Source:ZFIN;Acc:ZDB-GENE-030131-443]
ENSGACG00000017238	SMARCA5	QTL(IX)	SWI/SNF related, matrix associated, actin dependent regulator of chromatin, subfamily a, member 5 [Source:HGNC Symbol;Acc:HGNC:11101]
ENSGACG00000017244	mcoln3a		mucolipin 3a [Source:ZFIN;Acc:ZDB-GENE-121116-4]
ENSGACG00000017247	ctsd		cathepsin D [Source:ZFIN;Acc:ZDB-GENE-010131-8]
ENSGACG00000017268	fhl1a		four and a half LIM domains 1a [Source:ZFIN;Acc:ZDB-GENE-040206-1]
ENSGACG00000017279	cars1		cysteinyl-tRNA synthetase 1 [Source:ZFIN;Acc:ZDB-GENE-030328-29]
ENSGACG00000017281	scarb2c		scavenger receptor class B, member 2c [Source:ZFIN;Acc:ZDB-GENE-030131-5789]
ENSGACG00000017289	egfra		epidermal growth factor receptor a (erythroblastic leukemia viral (v-erb-b) oncogene homolog, avian) [Source:ZFIN;Acc:ZDB-GENE-030918-1]
ENSGACG00000017293	nnt		nicotinamide nucleotide transhydrogenase [Source:ZFIN;Acc:ZDB-GENE-040426-2592]
ENSGACG00000017309	mib1		mindbomb E3 ubiquitin protein ligase 1 [Source:NCBI gene;Acc:352910]
ENSGACG00000017358	atp6v0d1		ATPase H+ transporting V0 subunit d1 [Source:NCBI gene;Acc:322811]
ENSGACG00000017367	ocrl		OCRL inositol polyphosphate-5-phosphatase [Source:ZFIN;Acc:ZDB-GENE-061110-61]
ENSGACG00000017398	bnc2	QTL(IX)	basonuclin 2 [Source:ZFIN;Acc:ZDB-GENE-030131-5784]
ENSGACG00000017412	TTC39B	QTL(IX)	tetratricopeptide repeat domain 39B [Source:HGNC Symbol;Acc:HGNC:23704]
ENSGACG00000017433	wnt3a		wingless-type MMTV integration site family, member 3A [Source:ZFIN;Acc:ZDB-GENE-001106-1]
ENSGACG00000017447	nrarpa		NOTCH regulated ankyrin repeat protein a [Source:NCBI gene;Acc:353224]
ENSGACG00000017458	lef1	QTL(IX)	lymphoid enhancer-binding factor 1 [Source:ZFIN;Acc:ZDB-GENE-990714-26]
ENSGACG00000017462	cyp2u1	QTL(IX)	cytochrome P450, family 2, subfamily U, polypeptide 1 [Source:ZFIN;Acc:ZDB-GENE-070730-1]
ENSGACG00000017550	tet2	QTL(IX)	tet methylcytosine dioxygenase 2 [Source:ZFIN;Acc:ZDB-GENE-090312-98]
ENSGACG00000017556	cdkn2a/b	QTL(IX)	cyclin-dependent kinase inhibitor 2A/B (p15, inhibits CDK4) [Source:ZFIN;Acc:ZDB-GENE-081104-306]
ENSGACG00000017661	agrp		agouti related neuropeptide [Source:ZFIN;Acc:ZDB-GENE-040817-1]
ENSGACG00000017706	polr2gl		polymerase (RNA) II (DNA directed) polypeptide G-like [Source:NCBI gene;Acc:324088]
ENSGACG00000017743	stx3a		syntaxin 3A [Source:ZFIN;Acc:ZDB-GENE-040426-1489]
ENSGACG00000017751	copa		coatomer protein complex, subunit alpha [Source:ZFIN;Acc:ZDB-GENE-020905-2]
ENSGACG00000017861	rps6	QTL(IX)	ribosomal protein S6 [Source:ZFIN;Acc:ZDB-GENE-040801-8]
ENSGACG00000017867	rab27b		RAB27B, member RAS oncogene family [Source:ZFIN;Acc:ZDB-GENE-120215-85]
ENSGACG00000017886	vldlr		very low density lipoprotein receptor [Source:ZFIN;Acc:ZDB-GENE-040426-803]
ENSGACG00000017929	mcm4		minichromosome maintenance complex component 4 [Source:ZFIN;Acc:ZDB-GENE-030131-9544]
ENSGACG00000017930	cisd2	QTL(IX)	CDGSH iron sulfur domain 2 [Source:NCBI gene;Acc:393354]
ENSGACG00000017935	snai2		snail family zinc finger 2 [Source:ZFIN;Acc:ZDB-GENE-030326-6]
ENSGACG00000017975	cdk5		cyclin-dependent kinase 5 [Source:ZFIN;Acc:ZDB-GENE-010131-2]
ENSGACG00000018004	cdx1a		caudal type homeobox 1a [Source:ZFIN;Acc:ZDB-GENE-050510-1]
ENSGACG00000018007	csf1ra		colony stimulating factor 1 receptor, a [Source:NCBI gene;Acc:64274]
ENSGACG00000018062	gfpt2		glutamine-fructose-6-phosphate transaminase 2 [Source:ZFIN;Acc:ZDB-GENE-071113-1]
ENSGACG00000018087	stxbp1a		syntaxin binding protein 1a [Source:ZFIN;Acc:ZDB-GENE-050626-106]
ENSGACG00000018103	rack1		receptor for activated C kinase 1 [Source:NCBI gene;Acc:30722]
ENSGACG00000018136	tsc1b		TSC complex subunit 1b [Source:ZFIN;Acc:ZDB-GENE-030131-3404]
ENSGACG00000018159	sfxn1		sideroflexin 1 [Source:ZFIN;Acc:ZDB-GENE-040801-45]
ENSGACG00000018161	atp7a		ATPase copper transporting alpha [Source:ZFIN;Acc:ZDB-GENE-060825-45]
ENSGACG00000018209	nr3c1		nuclear receptor subfamily 3, group C, member 1 (glucocorticoid receptor) [Source:ZFIN;Acc:ZDB-GENE-050522-503]
ENSGACG00000018214	kif3a		kinesin family member 3A [Source:ZFIN;Acc:ZDB-GENE-050417-71]
ENSGACG00000018258	prps1b		phosphoribosyl pyrophosphate synthetase 1B [Source:ZFIN;Acc:ZDB-GENE-030131-4011]
ENSGACG00000018278	slc2a15b	QTL(IX)	solute carrier family 2 member 15b [Source:ZFIN;Acc:ZDB-GENE-050508-1]
ENSGACG00000018285	nsdhl		NAD(P) dependent steroid dehydrogenase-like [Source:ZFIN;Acc:ZDB-GENE-050417-163]
ENSGACG00000018311	eda		ectodysplasin A [Source:ZFIN;Acc:ZDB-GENE-050107-6]
ENSGACG00000018343	slc12a2		solute carrier family 12 member 2 [Source:ZFIN;Acc:ZDB-GENE-040625-53]
ENSGACG00000018347	htt	QTL(IX)	huntingtin [Source:ZFIN;Acc:ZDB-GENE-990415-131]
ENSGACG00000018409	pcdh10a	QTL(IX)	protocadherin 10a [Source:ZFIN;Acc:ZDB-GENE-020731-1]
ENSGACG00000018455	adrb2a		adrenoceptor beta 2, surface a [Source:ZFIN;Acc:ZDB-GENE-100414-3]
ENSGACG00000018475	wnt8a		protein Wnt-8a ORF2 [Source:NCBI gene;Acc:553976]
ENSGACG00000018477	wnt8a		wingless-type MMTV integration site family, member 8a [Source:NCBI gene;Acc:30122]
ENSGACG00000018485	itk		IL2 inducible T cell kinase [Source:ZFIN;Acc:ZDB-GENE-990415-261]
ENSGACG00000018497	AXIN2	QTL(IX)	axin 2 [Source:HGNC Symbol;Acc:HGNC:904]
ENSGACG00000018502	spra		sepiapterin reductase a [Source:ZFIN;Acc:ZDB-GENE-050522-412]
ENSGACG00000018519	prkcaa	QTL(IX)	protein kinase C alpha [Source:HGNC Symbol;Acc:HGNC:9393]
ENSGACG00000018521	CACNG5	QTL(IX)	calcium channel, voltage-dependent, gamma subunit 5a [Source:ZFIN;Acc:ZDB-GENE-120104-4]
ENSGACG00000018522	lrsam1		leucine rich repeat and sterile alpha motif containing 1 [Source:ZFIN;Acc:ZDB-GENE-060526-97]
ENSGACG00000018524	cacng4a	QTL(IX)	calcium channel, voltage-dependent, gamma subunit 4a [Source:ZFIN;Acc:ZDB-GENE-120215-100]
ENSGACG00000018528	cacng1a	QTL(IX)	calcium voltage-gated channel auxiliary subunit gamma 1 [Source:HGNC Symbol;Acc:HGNC:1405]
ENSGACG00000018587	sybl1		synaptobrevin-like 1 [Source:ZFIN;Acc:ZDB-GENE-040426-1055]
ENSGACG00000018604	gne	QTL(IX)	glucosamine (UDP-N-acetyl)-2-epimerase/N-acetylmannosamine kinase [Source:ZFIN;Acc:ZDB-GENE-040426-1848]
ENSGACG00000018622	xpa	QTL(IX)	xeroderma pigmentosum, complementation group A [Source:ZFIN;Acc:ZDB-GENE-040426-1205]
ENSGACG00000018655	gpc3		glypican 3 [Source:NCBI gene;Acc:387365]
ENSGACG00000018688	shoc2	QTL(IX)	SHOC2 leucine rich repeat scaffold protein [Source:NCBI gene;Acc:555476]
ENSGACG00000018713	dusp5	QTL(IX)	dual specificity phosphatase 5 [Source:ZFIN;Acc:ZDB-GENE-010625-1]
ENSGACG00000018736	ids		iduronate 2-sulfatase [Source:ZFIN;Acc:ZDB-GENE-061215-37]
ENSGACG00000018742	fmr1		FMRP translational regulator 1 [Source:ZFIN;Acc:ZDB-GENE-020731-6]
ENSGACG00000018770	casp3b		caspase 3, apoptosis-related cysteine peptidase b [Source:ZFIN;Acc:ZDB-GENE-070607-1]
ENSGACG00000018789	st3gal5		ST3 beta-galactoside alpha-2,3-sialyltransferase 5 [Source:ZFIN;Acc:ZDB-GENE-060322-1]
ENSGACG00000018791	polr1a		RNA polymerase I subunit A [Source:ZFIN;Acc:ZDB-GENE-030131-5286]
ENSGACG00000018794	ovol1a		ovo-like zinc finger 1a [Source:ZFIN;Acc:ZDB-GENE-031010-37]
ENSGACG00000018797	dnm2b	QTL(IX)	dynamin 2b [Source:ZFIN;Acc:ZDB-GENE-040426-2371]
ENSGACG00000018805	tkfc		triokinase/FMN cyclase [Source:ZFIN;Acc:ZDB-GENE-060929-652]
ENSGACG00000018952	tsc2	QTL(IX)	TSC complex subunit 2 [Source:ZFIN;Acc:ZDB-GENE-030131-2702]
ENSGACG00000018988	pnp5a		purine nucleoside phosphorylase 5a [Source:ZFIN;Acc:ZDB-GENE-040426-2553]
ENSGACG00000019075	sox5		SRY-box transcription factor 5 [Source:ZFIN;Acc:ZDB-GENE-000607-13]
ENSGACG00000019129	TIMP3		TIMP metallopeptidase inhibitor 3 [Source:HGNC Symbol;Acc:HGNC:11822]
ENSGACG00000019156	optn		optineurin [Source:NCBI gene;Acc:336159]
ENSGACG00000019216	uvssa		UV-stimulated scaffold protein A [Source:NCBI gene;Acc:402864]
ENSGACG00000019249	aebp2		AE binding protein 2 [Source:NCBI gene;Acc:406815]
ENSGACG00000019257	braf		B-Raf proto-oncogene, serine/threonine kinase [Source:ZFIN;Acc:ZDB-GENE-040805-1]
ENSGACG00000019298	myh9a	QTL(IX)	myosin, heavy chain 9a, non-muscle [Source:ZFIN;Acc:ZDB-GENE-030131-5870]
ENSGACG00000019344	mkln1		muskelin 1, intracellular mediator containing kelch motifs [Source:ZFIN;Acc:ZDB-GENE-030131-3942]
ENSGACG00000019378	tp53		tumor protein p53 [Source:NCBI gene;Acc:30590]
ENSGACG00000019385	usp43a	QTL(IX)	ubiquitin specific peptidase 43a [Source:ZFIN;Acc:ZDB-GENE-100211-1]
ENSGACG00000019387	mchr1a	QTL(IX)	melanin-concentrating hormone receptor 1a [Source:ZFIN;Acc:ZDB-GENE-030502-4]
ENSGACG00000019501	parn		poly(A)-specific ribonuclease (deadenylation nuclease) [Source:NCBI gene;Acc:791461]
ENSGACG00000019503	tyrp1a		tyrosinase-related protein 1a [Source:ZFIN;Acc:ZDB-GENE-070718-2]
ENSGACG00000019546	ppargc1a		peroxisome proliferator-activated receptor gamma, coactivator 1 alpha [Source:ZFIN;Acc:ZDB-GENE-080505-1]
ENSGACG00000019578	csnk1a1		casein kinase 1, alpha 1 [Source:ZFIN;Acc:ZDB-GENE-020419-19]
ENSGACG00000019609	slc7a11		solute carrier family 7 member 11 [Source:ZFIN;Acc:ZDB-GENE-150416-1]
ENSGACG00000019617	pcdh10b		protocadherin 10b [Source:ZFIN;Acc:ZDB-GENE-030721-4]
ENSGACG00000019618	larp7		La ribonucleoprotein 7, transcriptional regulator [Source:NCBI gene;Acc:334956]
ENSGACG00000019642	rab1aa		RAB1A, member RAS oncogene family a [Source:ZFIN;Acc:ZDB-GENE-090312-110]
ENSGACG00000019672	zdhhc21		zinc finger DHHC-type containing 21 [Source:ZFIN;Acc:ZDB-GENE-080401-2]
ENSGACG00000019702	smo		smoothened, frizzled class receptor [Source:ZFIN;Acc:ZDB-GENE-980526-89]
ENSGACG00000019703	cax1		cation/H+ exchanger protein 1 [Source:ZFIN;Acc:ZDB-GENE-030131-3044]
ENSGACG00000019791	hgfa		hepatocyte growth factor a [Source:ZFIN;Acc:ZDB-GENE-041014-2]
ENSGACG00000019797	IMPDH1		IMP (inosine 5'-monophosphate) dehydrogenase 1b [Source:NCBI gene;Acc:338306]
ENSGACG00000019890	psen2		presenilin 2 [Source:NCBI gene;Acc:58026]
ENSGACG00000019892	atp6v1e1b		ATPase H+ transporting V1 subunit E1b [Source:ZFIN;Acc:ZDB-GENE-020419-11]
ENSGACG00000019924	wrap53		WD repeat containing, antisense to TP53 [Source:ZFIN;Acc:ZDB-GENE-030131-515]
ENSGACG00000019929	foxm1		forkhead box M1 [Source:ZFIN;Acc:ZDB-GENE-040426-1275]
ENSGACG00000019956	sema3c		sema domain, immunoglobulin domain (Ig), short basic domain, secreted, (semaphorin) 3C [Source:ZFIN;Acc:ZDB-GENE-050513-5]
ENSGACG00000020083	creb3l2		cAMP responsive element binding protein 3-like 2 [Source:NCBI gene;Acc:791169]
ENSGACG00000020105	picalma		phosphatidylinositol binding clathrin assembly protein a [Source:ZFIN;Acc:ZDB-GENE-040426-761]
ENSGACG00000020112	vps11		VPS11 core subunit of CORVET and HOPS complexes [Source:ZFIN;Acc:ZDB-GENE-050731-5]
ENSGACG00000020142	dio2		iodothyronine deiodinase 2 [Source:ZFIN;Acc:ZDB-GENE-030327-4]
ENSGACG00000020183	jam3b		junctional adhesion molecule 3b [Source:ZFIN;Acc:ZDB-GENE-030131-441]
ENSGACG00000020220	ruvbl2		RuvB-like AAA ATPase 2 [Source:NCBI gene;Acc:317678]
ENSGACG00000020331	ophn1		oligophrenin 1 [Source:ZFIN;Acc:ZDB-GENE-040718-464]
ENSGACG00000020379	rb1		retinoblastoma 1 [Source:ZFIN;Acc:ZDB-GENE-040428-1]
ENSGACG00000020420	bco2a		beta-carotene oxygenase 2a [Source:ZFIN;Acc:ZDB-GENE-030131-8039]
ENSGACG00000020486	pafah1b1b		platelet-activating factor acetylhydrolase 1b, regulatory subunit 1b [Source:NCBI gene;Acc:394247]
ENSGACG00000020497	abhd11		abhydrolase domain containing 11 [Source:NCBI gene;Acc:446169]
ENSGACG00000020513	supt6h		SPT6 homolog, histone chaperone and transcription elongation factor [Source:NCBI gene;Acc:337866]
ENSGACG00000020569	frem2a		FRAS1 related extracellular matrix 2a [Source:ZFIN;Acc:ZDB-GENE-081119-3]
ENSGACG00000020585	rab38b		RAB38b, member of RAS oncogene family [Source:ZFIN;Acc:ZDB-GENE-091204-345]
ENSGACG00000020587	TYR		tyrosinase [Source:HGNC Symbol;Acc:HGNC:12442]
ENSGACG00000020635	chek1		checkpoint kinase 1 [Source:ZFIN;Acc:ZDB-GENE-040426-896]
ENSGACG00000020647	dlat		dihydrolipoamide S-acetyltransferase (E2 component of pyruvate dehydrogenase complex) [Source:ZFIN;Acc:ZDB-GENE-030131-2921]
ENSGACG00000020673	lipia		lipase, member Ia [Source:NCBI gene;Acc:445105]
ENSGACG00000020701	mepce		methylphosphate capping enzyme [Source:NCBI gene;Acc:561384]
ENSGACG00000020717	rad50		RAD50 homolog, double strand break repair protein [Source:ZFIN;Acc:ZDB-GENE-050506-110]
ENSGACG00000020768	usp28		ubiquitin specific peptidase 28 [Source:ZFIN;Acc:ZDB-GENE-041008-142]
ENSGACG00000020788	myo7ab		myosin VIIAb [Source:ZFIN;Acc:ZDB-GENE-091110-4]
ENSGACG00000020844	gtf2ird1		GTF2I repeat domain containing 1 [Source:ZFIN;Acc:ZDB-GENE-010328-18]
ENSGACG00000020906	rps14		ribosomal protein S14 [Source:ZFIN;Acc:ZDB-GENE-030131-8631]
ENSGACG00000020907	chm		CHM Rab escort protein [Source:ZFIN;Acc:ZDB-GENE-030318-2]
