# Supplementary material for: Gene expression in male and female stickleback from populations with convergent and divergent throat coloration
Source: Ecol Evol. 2022 Apr 29;12(5):e8860. doi: 10.1002/ece3.8860 (PMC9055290; doi:10.1002/ece3.8860)
Supplement: Supplementary file 2 — Table S2 [file ECE3-12-e8860-s001.xlsx]

## Sheet: STable3
Suppl. Table 2. Genes for which expression exhibits significant (padj) Interaction between Chroma and Population in DESeq2 analysis of Chroma, Population and their Interaction, in females from the Little Campbell Stream and Matadero populations. N=16. QTL Yong indicates whether the gene was present in a QTL identified in Yong et al. 2016; candidate pigment gene assignment based on published compi…
Gene stable ID	Gene name	Candidate Pigment Gene	QTL Yong (Linkage Group)	pvalue, Interaction	padj, Interaction
ENSGACG00000011575				1.08889e-08	0.000130355
ENSGACG00000018575	hmgcs1			2.00254e-08	0.000130355
ENSGACG00000003828	slc2a15a		QTL(VI)	2.22176e-07	0.00096417
ENSGACG00000009231	med29			9.86849e-07	0.00321195
ENSGACG00000004324	gspt1l			2.45517e-06	0.00639277
ENSGACG00000007316	rcc1			5.82776e-06	0.0126453
ENSGACG00000009181	epsti1			8.88746e-06	0.0142608
ENSGACG00000000630				9.70089e-06	0.0142608
ENSGACG00000010142	atp13a1			1.00837e-05	0.0142608
ENSGACG00000014422	mtch2			1.16442e-05	0.0142608
ENSGACG00000004656	abcf3			1.43511e-05	0.0142608
ENSGACG00000019823				1.43537e-05	0.0142608
ENSGACG00000004421	pde11a			1.43721e-05	0.0142608
ENSGACG00000019658	plaa			1.53354e-05	0.0142608
ENSGACG00000005518	ifih1			1.87224e-05	0.0162498
ENSGACG00000019326	ponzr1			2.27117e-05	0.0184802
ENSGACG00000014658	si:dkey-174n20.1			2.86691e-05	0.0194261
ENSGACG00000010517	hspa8b			3.25066e-05	0.0194261
ENSGACG00000004176	mettl4			3.35515e-05	0.0194261
ENSGACG00000002338				3.37283e-05	0.0194261
ENSGACG00000001640				3.42696e-05	0.0194261
ENSGACG00000003802	sdf2l1			3.58195e-05	0.0194261
ENSGACG00000014361	socs1a			3.63977e-05	0.0194261
ENSGACG00000008860	hspd1			3.69535e-05	0.0194261
ENSGACG00000013746	nop58			3.73033e-05	0.0194261
ENSGACG00000002969	rrs1			4.96276e-05	0.0244279
ENSGACG00000016480	dnajc21			5.06608e-05	0.0244279
ENSGACG00000018285	nsdhl	Pigm		5.29619e-05	0.0246254
ENSGACG00000000069	zgc:171857		QTL(XII)	6.11939e-05	0.0267546
ENSGACG00000007047	isg20			6.6518e-05	0.0267546
ENSGACG00000011874	fdps			6.66347e-05	0.0267546
ENSGACG00000018617				6.7074e-05	0.0267546
ENSGACG00000006942	gpnmb	Pigm		7.16325e-05	0.0267546
ENSGACG00000018270	wbp1lb		QTL(IX)	7.33187e-05	0.0267546
ENSGACG00000005590				7.38111e-05	0.0267546
ENSGACG00000006871	api5			7.39815e-05	0.0267546
ENSGACG00000010370	adrm1			7.7603e-05	0.0273058
ENSGACG00000014605	u2af1			8.95352e-05	0.0306752
ENSGACG00000007176				9.30596e-05	0.0310652
ENSGACG00000005465	ppp4cb	Pigm		9.79159e-05	0.0318692
ENSGACG00000011261	rnps1			0.000108859	0.032448
ENSGACG00000004300	utp15			0.00010888	0.032448
ENSGACG00000002695	ssuh2rs1		QTL(XII)	0.000115156	0.032448
ENSGACG00000015297	si:ch73-244f7.3			0.000118704	0.032448
ENSGACG00000007945	irf3			0.000121914	0.032448
ENSGACG00000008294	tacc3			0.000123078	0.032448
ENSGACG00000008740	dhx58			0.000123245	0.032448
ENSGACG00000009164	lyar			0.000124544	0.032448
ENSGACG00000004625	ahsa1b			0.000125369	0.032448
ENSGACG00000009969	slc16a9a			0.000126433	0.032448
ENSGACG00000009988	ogfrl2			0.00012711	0.032448
ENSGACG00000011613	namptb			0.000133177	0.0328899
ENSGACG00000009050	cmpk2			0.000136095	0.0328899
ENSGACG00000018951				0.00013642	0.0328899
ENSGACG00000018905				0.00015357	0.0359474
ENSGACG00000008492	EZH1			0.000158265	0.0359474
ENSGACG00000017336	usp14			0.000159364	0.0359474
ENSGACG00000013289	rcc2			0.000162962	0.0359474
ENSGACG00000017828	dhx30			0.000164901	0.0359474
ENSGACG00000008705	pik3ip1			0.000165669	0.0359474
ENSGACG00000007221	hdac1			0.000170055	0.0361416
ENSGACG00000003720	yars2			0.000172348	0.0361416
ENSGACG00000020087				0.000174892	0.0361416
ENSGACG00000014036	wdr26a			0.000182431	0.0371105
ENSGACG00000005886	prpf40a			0.000191525	0.038361
ENSGACG00000004730	eif5			0.000202065	0.0397261
ENSGACG00000011116	dhcr24			0.000207668	0.0397261
ENSGACG00000009481	dedd1			0.0002105	0.0397261
ENSGACG00000002679				0.000217801	0.0397261
ENSGACG00000004373	dkc1	Pigm		0.000218618	0.0397261
ENSGACG00000004161	cyp51			0.000220166	0.0397261
ENSGACG00000020280	tm7sf2			0.000221128	0.0397261
ENSGACG00000013667	lgals9l5			0.000223194	0.0397261
ENSGACG00000004044	sars1			0.000225803	0.0397261
ENSGACG00000016848	g3bp1			0.000237963	0.041142
ENSGACG00000018450	EBF1			0.000241797	0.041142
ENSGACG00000011091	slc35d1a			0.000243331	0.041142
ENSGACG00000003741				0.000255348	0.0426202
ENSGACG00000019653	fgl1			0.000267018	0.0440039
ENSGACG00000012998	cramp1			0.000277286	0.0449219
ENSGACG00000015255	sf3a2			0.000282885	0.0449219
ENSGACG00000009601	vars1			0.00028294	0.0449219
ENSGACG00000013657	akirin1			0.000288345	0.0452285
ENSGACG00000019413	dnajc2			0.000304049	0.0457765
ENSGACG00000005150			QTL(VI)	0.000304665	0.0457765
ENSGACG00000017605	ehd1a			0.000304865	0.0457765
ENSGACG00000001094	ATAD3A			0.000305904	0.0457765
ENSGACG00000009612	mov10b.1			0.000320447	0.0472263
ENSGACG00000017979				0.000329985	0.0472263
ENSGACG00000010050				0.000330927	0.0472263
ENSGACG00000009568	snu13a			0.000333324	0.0472263
ENSGACG00000012932	si:dkey-256h2.1			0.000333729	0.0472263
ENSGACG00000019870	nagk			0.000337756	0.0472823
ENSGACG00000014034	utp4			0.000349156	0.0476419
ENSGACG00000018512	skp2			0.000356333	0.0476419
ENSGACG00000014484	adamts3			0.000357363	0.0476419
ENSGACG00000002522	bub3			0.000358529	0.0476419
ENSGACG00000014350	ascc2			0.000358623	0.0476419
ENSGACG00000004604	abcf2a			0.000369655	0.0484417
ENSGACG00000003414	tomm40			0.000372085	0.0484417
