# Supplementary material for: Gene expression in male and female stickleback from populations with convergent and divergent throat coloration
Source: Ecol Evol. 2022 Apr 29;12(5):e8860. doi: 10.1002/ece3.8860 (PMC9055290; doi:10.1002/ece3.8860)
Supplement: Supplementary file 3 — Table S3 [file ECE3-12-e8860-s008.xlsx]

## Sheet: StDESeqrvecLCSMatFemsPopInterac
Suppl. Table 3. Significant (padj) genes from DESeq2 analysis of chroma for females of each population (N=8 for each) with red female throats, analyzed separately; LC Stream significant genes listed first. QTL Yong indicates whether the gene was present in a QTL identified in Yong et al. 2016; candidate pigment gene assignment based on published compilations.
Stable gene ID	Gene name	QTL Yong (Linkage Group)	Candidate Pigment Gene	Chroma log2FoldChange, LC Stream	Chroma pvalue, LC Stream	Chroma padj, LC Stream	Chroma Log2FoldChange, Matadero	Chroma pvalue, Matadero	Chroma padj, Matadero
ENSGACG00000005049				-21.3695	2.20993e-11	3.50208e-07	1.36327	0.856973	0.982082
ENSGACG00000018560				-8.46772	2.20744e-08	0.000174907	3.65155	0.288612	0.815231
ENSGACG00000016293		QTL(IX)		5.97211	4.85096e-08	0.000256244	5.14231	0.206943	0.774206
ENSGACG00000005235				-16.7632	2.02148e-07	0.000765537	-5.40886	0.119519	0.701992
ENSGACG00000009181	epsti1			-15.8015	2.4154e-07	0.000765537	3.57173	0.177632	0.753321
ENSGACG00000012558				-11.7949	6.45945e-07	0.00170605	-1.0466	0.643735	0.939415
ENSGACG00000009763				-15.0362	8.5821e-07	0.00188502	-4.62124	0.296796	0.821893
ENSGACG00000000630				-8.48429	9.5161e-07	0.00188502	3.97898	0.0898896	0.658008
ENSGACG00000002338				-12.6527	1.53933e-06	0.00205956	2.46236	0.261801	0.800321
ENSGACG00000019912	usp18			-14.2883	1.55374e-06	0.00205956	1.83176	0.627027	0.935125
ENSGACG00000017701				-9.20452	1.55538e-06	0.00205956	4.19952	0.339511	0.838449
ENSGACG00000006524	loxhd1b			-28.7755	1.55958e-06	0.00205956	-5.35773	0.349187	0.843578
ENSGACG00000019823				-12.5685	1.70099e-06	0.00207351	5.33127	0.0753605	0.629939
ENSGACG00000006713				-9.32562	2.77982e-06	0.00314656	2.03836	0.491638	0.899776
ENSGACG00000013676	mycbp			-9.35401	3.1793e-06	0.00331403	1.11815	0.677441	0.948127
ENSGACG00000004176	mettl4			-13.9625	3.34603e-06	0.00331403	2.88136	0.229422	0.78355
ENSGACG00000009754	riok2			12.4666	4.70187e-06	0.00438297	1.73018	0.423543	0.8755
ENSGACG00000006710				-15.3301	5.5788e-06	0.00491151	-0.849659	0.790021	0.973253
ENSGACG00000019727				-12.988	7.77377e-06	0.00618159	-5.23558	0.00426917	0.261808
ENSGACG00000006038	znfx1			-14.196	7.80159e-06	0.00618159	1.92472	0.552674	0.919562
ENSGACG00000010374	zgc:92161			-8.17389	9.0023e-06	0.00638704	0.662696	0.852826	0.981472
ENSGACG00000009050	cmpk2			-14.6215	9.00964e-06	0.00638704	3.01945	0.254932	0.795711
ENSGACG00000005411				-19.5657	9.27001e-06	0.00638704	-3.00912	0.619566	0.93383
ENSGACG00000019326	ponzr1			-10.6464	1.02127e-05	0.00674338	2.67963	0.129142	0.709435
ENSGACG00000001322				-11.9913	1.11266e-05	0.00705296	-1.45066	0.498404	0.901737
ENSGACG00000005683				14.3017	1.24315e-05	0.00754	12.1533	0.0594851	0.604032
ENSGACG00000001548				-9.02884	1.33329e-05	0.00754	-3.34411	0.152496	0.735876
ENSGACG00000000138	psmb12			-8.81318	1.33452e-05	0.00754	3.23633	0.30733	0.826589
ENSGACG00000005518	ifih1			-8.17649	1.3994e-05	0.00754	3.05639	0.108639	0.687615
ENSGACG00000014455	pigr			-14.0028	1.4274e-05	0.00754	-4.16464	0.0190428	0.449016
ENSGACG00000008583	cox6b1			-6.96493	1.52224e-05	0.00778157	0.372383	0.908108	0.988497
ENSGACG00000007176				-11.9277	1.68511e-05	0.00834501	2.07986	0.2322	0.784898
ENSGACG00000009612	mov10b.1			-12.7319	1.78043e-05	0.00838492	3.33891	0.255838	0.796316
ENSGACG00000003039				18.4005	1.799e-05	0.00838492	1.93927	0.651761	0.941581
ENSGACG00000006714	IFI27L1			-12.1202	1.89181e-05	0.00856557	0.483665	0.840153	0.979566
ENSGACG00000015650				-15.6444	2.55442e-05	0.0112444	-2.71767	0.721829	NA
ENSGACG00000013107				-21.6838	2.99763e-05	0.0126698	-3.17083	0.508017	0.904787
ENSGACG00000001182				-9.85454	3.03812e-05	0.0126698	-5.98832	0.0721084	0.628278
ENSGACG00000000211				24.9966	3.80179e-05	0.0154479	20.591	0.163352	NA
ENSGACG00000016885	opn4xa			9.29605	4.17348e-05	0.0164303	-3.80602	0.354197	0.845322
ENSGACG00000018905				-13.5821	4.33661e-05	0.0164303	3.64088	0.147943	0.731959
ENSGACG00000013626	cdc20			-7.08451	4.3546e-05	0.0164303	4.22453	0.15818	0.739374
ENSGACG00000009852				-8.9354	5.19745e-05	0.0191544	-0.138815	0.944858	0.995121
ENSGACG00000002367				-6.37184	5.32236e-05	0.019169	1.15886	0.500432	0.902313
ENSGACG00000007958	si:ch211-197g15.10			-10.1208	5.60384e-05	0.0197342	0.996035	0.818912	0.977331
ENSGACG00000015589	stat1a			-9.90584	5.80587e-05	0.0200012	1.40084	0.517573	0.908867
ENSGACG00000004721	scrn3			-8.12413	6.2471e-05	0.020814	1.21243	0.595982	0.929386
ENSGACG00000000115				9.75869	6.3045e-05	0.020814	1.35526	0.470548	0.892869
ENSGACG00000012998	cramp1			7.50995	6.44906e-05	0.0208568	-3.67598	0.172428	0.749299
ENSGACG00000004321	NDUFS1			-7.95291	6.83569e-05	0.0216608	0.850726	0.841336	0.979566
ENSGACG00000018450	EBF1			8.85885	6.97103e-05	0.0216608	-2.4325	0.283438	0.812278
ENSGACG00000007974				-8.87843	7.62897e-05	0.0228434	-1.22431	0.545372	0.918202
ENSGACG00000013667	lgals9l5			-6.74102	7.63993e-05	0.0228434	1.03856	0.459673	0.889302
ENSGACG00000003980	kctd6a			-19.1163	7.96202e-05	0.0233656	-1.57323	0.631529	0.936123
ENSGACG00000009286	tom1l2			5.68792	8.70601e-05	0.0245991	-0.0250978	0.988719	0.998725
ENSGACG00000007945	irf3			-9.59818	8.81008e-05	0.0245991	4.07502	0.0998359	0.677056
ENSGACG00000015142				-7.70705	8.84805e-05	0.0245991	-2.39804	0.329107	0.836713
ENSGACG00000009046	rsad2			-25.6305	9.14808e-05	0.024913	-4.41834	0.340252	0.838525
ENSGACG00000014616	grna			-4.07648	9.43143e-05	0.024913	2.37814	0.292888	0.818465
ENSGACG00000009988	ogfrl2			-8.07565	9.43258e-05	0.024913	3.8949	0.0931219	0.663484
ENSGACG00000014484	adamts3			9.55816	9.91941e-05	0.0257693	-7.17788	0.07946	0.637552
ENSGACG00000006925	kpna2			-6.13155	0.000103427	0.0260245	3.05276	0.184884	0.761296
ENSGACG00000011613	namptb			-12.7499	0.000103461	0.0260245	5.16426	0.0641154	0.614433
ENSGACG00000006051				-11.3074	0.000107389	0.0265905	0.929227	0.735787	0.959055
ENSGACG00000000632				-7.46676	0.000111657	0.027222	-0.263899	0.888925	0.987994
ENSGACG00000000780				-13.8028	0.000113599	0.0272757	-6.62198	0.273134	0.806918
ENSGACG00000000492	bag6l			5.24211	0.000124539	0.0294562	-1.32769	0.450336	0.885696
ENSGACG00000002403	si:ch211-256e16.11			-9.87352	0.000130791	0.0301285	7.58946	0.110758	0.691222
ENSGACG00000011329	tfap4			5.58864	0.000131184	0.0301285	-4.39443	0.10333	0.681918
ENSGACG00000004102	COLEC12			-6.23232	0.000138102	0.0312644	0.069352	0.986845	0.998725
ENSGACG00000000779				22.0504	0.000142607	0.0318295	-6.76424	0.56946	NA
ENSGACG00000002695	ssuh2rs1	QTL(XII)		-6.56027	0.000155095	0.0339264	2.50574	0.149704	0.733672
ENSGACG00000004345		QTL(VI)		-12.7155	0.000156283	0.0339264	0.0729179	0.975197	0.996903
ENSGACG00000005366	dhrs13b.1			-6.56922	0.00016005	0.0342745	0.336289	0.883552	0.9874
ENSGACG00000011059	zgc:112492			-11.9953	0.000171592	0.0362563	2.70059	0.195333	0.76972
ENSGACG00000018907				-13.3895	0.000180808	0.0377009	4.6425	0.105604	0.684338
ENSGACG00000014553	si:ch73-233k15.2			-12.9556	0.000185497	0.0381761	-1.31753	0.624393	0.935049
ENSGACG00000013592				-12.2536	0.000198251	0.040278	-0.835643	0.708957	0.953005
ENSGACG00000000669				26.2497	0.000202434	0.0406073	4.9985	0.847571	NA
ENSGACG00000018877		QTL(IX)		-10.5159	0.000205031	0.0406141	3.19266	0.364823	0.849907
ENSGACG00000017919				11.2616	0.000217687	0.0425886	-8.84627	0.00430473	0.261808
ENSGACG00000001964				-11.3687	0.000221456	0.0427977	0.782811	0.877587	0.986068
ENSGACG00000008740	dhx58			-21.5796	0.000233126	0.0445103	2.20032	0.524609	0.910547
ENSGACG00000011575				13.7113	0.0321655	NA	-18.5282	5.418e-11	9.23173e-07
ENSGACG00000018575	hmgcs1			-3.54471	0.0499935	0.537481	11.265	4.79093e-08	0.000408163
ENSGACG00000002596	hpdl			-5.62292	0.103214	0.622149	15.7108	1.25901e-07	0.000715073
ENSGACG00000007175	rrp12	QTL(VI)		-2.03092	0.400386	0.817357	8.50378	4.72889e-07	0.0017493
ENSGACG00000008584	vtna			-1.36793	0.900009	NA	-15.3747	5.13322e-07	0.0017493
ENSGACG00000007308	pprc1	QTL(VI)		-3.37089	0.346218	0.787235	12.9453	6.28756e-07	0.00178556
ENSGACG00000003330				7.07228	0.619975	NA	-22.7432	1.20634e-06	0.00293641
ENSGACG00000005328	unm_sa821			-1.07061	0.899579	NA	-15.1219	1.84796e-06	0.00393592
ENSGACG00000003828	slc2a15a	QTL(VI)		3.70201	0.0461415	0.526804	-11.2156	2.24335e-06	0.00424716
ENSGACG00000003720	yars2			-2.39798	0.342273	0.786126	9.44365	4.58621e-06	0.00781444
ENSGACG00000020784	slc35f2			1.68444	0.74237	0.942634	13.8894	6.48457e-06	0.0100446
ENSGACG00000002884				-0.174179	0.991575	NA	-19.6298	8.95171e-06	0.0127107
ENSGACG00000008860	hspd1			-1.53687	0.309988	0.768281	6.59115	1.69985e-05	0.0222798
ENSGACG00000004458				-30	0.240152	0.733614	-26.24	1.98294e-05	0.0241338
ENSGACG00000008579	rif1			2.97139	0.267916	0.74558	7.06779	2.20819e-05	0.0250836
ENSGACG00000018054	serping1	QTL(IX)		-4.32046	0.577868	NA	-16.5311	2.54331e-05	0.0270846
ENSGACG00000001262				7.6587	0.432871	0.834272	20.7596	2.85227e-05	0.0285882
ENSGACG00000005865	si:dkey-85a20.4	QTL(VI)		-0.443668	0.841598	0.966461	10.0388	3.19033e-05	0.0290615
ENSGACG00000019416	HMX1			-2.12139	0.713423	0.934404	-21.875	3.24062e-05	0.0290615
ENSGACG00000019821				0.571934	0.811822	0.959354	8.83353	3.72415e-05	0.0302769
ENSGACG00000017003	apoda.1			11.8216	0.130662	0.648635	-18.2301	3.73153e-05	0.0302769
ENSGACG00000012377	mcm6		Pigm	-2.9716	0.277427	0.751402	8.43033	5.59062e-05	0.0406409
ENSGACG00000007047	isg20			-1.69319	0.321551	0.774294	8.1716	5.70379e-05	0.0406409
ENSGACG00000014212	prmt5			-1.27881	0.545693	0.881958	6.84117	5.72441e-05	0.0406409
ENSGACG00000019653	fgl1			0.711682	0.702107	0.934093	-14.8261	6.69061e-05	0.0456005
ENSGACG00000004161	cyp51			-5.45602	0.0873641	0.598384	10.4757	6.97123e-05	0.0456857
ENSGACG00000015048				-1.70946	0.725608	0.936789	-12.2229	7.59757e-05	0.0465129
ENSGACG00000018935	dhx57			-2.80074	0.356266	0.792281	8.65747	7.64341e-05	0.0465129
