# Supplementary material for: Gene expression in male and female stickleback from populations with convergent and divergent throat coloration
Source: Ecol Evol. 2022 Apr 29;12(5):e8860. doi: 10.1002/ece3.8860 (PMC9055290; doi:10.1002/ece3.8860)
Supplement: Supplementary file 4 — Table S4 [file ECE3-12-e8860-s020.xlsx]

## Sheet: Sheet1
Suppl. Table 4. Significant “Process” Gene Ontology terms for genes of LC Stream females (N=8) showing correlated expression with chroma in a DESeq2 analysis. Generated with GOrilla (Eden et al. 2007, 2009) using zebrafish homologs.
GO term	Description	P-value	FDR padj
GO:0010499	proteasomal ubiquitin-independent protein catabolic process	1.11e-13	8.51e-10
GO:0009057	macromolecule catabolic process	3.22e-07	0.00123
GO:0044265	cellular macromolecule catabolic process	1.29e-06	0.0033
GO:1902850	microtubule cytoskeleton organization involved in mitosis	1.81e-06	0.00347
GO:0007052	mitotic spindle organization	4.58e-06	0.0039
GO:0030163	protein catabolic process	4.34e-06	0.00415
GO:0043161	proteasome-mediated ubiquitin-dependent protein catabolic process	3.04e-06	0.00465
GO:0051607	defense response to virus	4.28e-06	0.00468
GO:0010498	proteasomal protein catabolic process	3.92e-06	0.005
GO:0009615	response to virus	1.49e-05	0.0114
GO:0043632	modification-dependent macromolecule catabolic process	1.9e-05	0.0132
GO:0051603	proteolysis involved in cellular protein catabolic process	2.15e-05	0.0137
GO:0060337	type I interferon signaling pathway	3.16e-05	0.0151
GO:0032728	positive regulation of interferon-beta production	2.98e-05	0.0152
GO:0019941	modification-dependent protein catabolic process	3.4e-05	0.0153
GO:0032648	regulation of interferon-beta production	2.98e-05	0.0163
GO:0006511	ubiquitin-dependent protein catabolic process	2.91e-05	0.0171
GO:0002376	immune system process	5.37e-05	0.0228
GO:0032481	positive regulation of type I interferon production	8.5e-05	0.0325
GO:0044248	cellular catabolic process	8.08e-05	0.0326
GO:1901575	organic substance catabolic process	0.000118	0.0431
