# Supplementary material for: Gene expression in male and female stickleback from populations with convergent and divergent throat coloration
Source: Ecol Evol. 2022 Apr 29;12(5):e8860. doi: 10.1002/ece3.8860 (PMC9055290; doi:10.1002/ece3.8860)
Supplement: Supplementary file 5 — Table S5 [file ECE3-12-e8860-s005.xlsx]

## Sheet: Sheet1
Suppl. Table 5. Significant “Process” Gene Ontology terms for genes of Matadero females (N=8) showing correlated expression with chroma in a DESeq2 analysis. Generated with GOrilla (Eden et al. 2007, 2009) using zebrafish homologs.
GO term	Description	P-value	FDR padj
GO:0016072	rRNA metabolic process	6.59e-18	2.58e-14
GO:0006364	rRNA processing	6.29e-18	4.93e-14
GO:0090304	nucleic acid metabolic process	4.42e-17	1.15e-13
GO:0034660	ncRNA metabolic process	6.22e-17	1.22e-13
GO:0034470	ncRNA processing	1.34e-15	2.11e-12
GO:0006396	RNA processing	2.24e-14	2.93e-11
GO:1901360	organic cyclic compound metabolic process	3.28e-14	3.67e-11
GO:0006139	nucleobase-containing compound metabolic process	4.92e-14	4.82e-11
GO:0006725	cellular aromatic compound metabolic process	6.07e-14	5.28e-11
GO:0046483	heterocycle metabolic process	1.2e-13	9.39e-11
GO:0034641	cellular nitrogen compound metabolic process	2.46e-13	1.75e-10
GO:0016070	RNA metabolic process	5.2e-13	3.4e-10
GO:0006260	DNA replication	3.91e-10	2.36e-07
GO:0044085	cellular component biogenesis	2.47e-08	1.29e-05
GO:0022613	ribonucleoprotein complex biogenesis	2.47e-08	1.38e-05
GO:0006259	DNA metabolic process	3.06e-08	1.5e-05
GO:0006270	DNA replication initiation	5.82e-08	2.68e-05
GO:0042254	ribosome biogenesis	1.28e-07	5.59e-05
GO:0006405	RNA export from nucleus	8.5e-07	0.000351
GO:0051169	nuclear transport	1.95e-06	0.000728
GO:0006913	nucleocytoplasmic transport	1.95e-06	0.000764
GO:0034504	protein localization to nucleus	2.5e-06	0.00089
GO:0006267	pre-replicative complex assembly involved in nuclear cell cycle DNA replication	4.18e-06	0.00121
GO:0036388	pre-replicative complex assembly	4.18e-06	0.00126
GO:0034645	cellular macromolecule biosynthetic process	4.55e-06	0.00127
GO:0017038	protein import	3.75e-06	0.00128
GO:0006418	tRNA aminoacylation for protein translation	4.79e-06	0.00129
GO:0030490	maturation of SSU-rRNA	3.99e-06	0.0013
GO:1902299	pre-replicative complex assembly involved in cell cycle DNA replication	4.18e-06	0.00131
GO:0051168	nuclear export	6.33e-06	0.00165
GO:0000479	endonucleolytic cleavage of tricistronic rRNA transcript (SSU-rRNA, 5.8S rRNA, LSU-rRNA)	7.46e-06	0.00183
GO:0000478	endonucleolytic cleavage involved in rRNA processing	7.46e-06	0.00189
GO:0043933	protein-containing complex subunit organization	8.79e-06	0.00203
GO:0006606	protein import into nucleus	8.59e-06	0.00204
GO:0006974	cellular response to DNA damage stimulus	9.89e-06	0.00222
GO:0000727	double-strand break repair via break-induced replication	1.02e-05	0.00222
GO:0051170	import into nucleus	1.2e-05	0.00255
GO:0051236	establishment of RNA localization	1.71e-05	0.00327
GO:0043039	tRNA aminoacylation	1.8e-05	0.00328
GO:0050657	nucleic acid transport	1.71e-05	0.00335
GO:0043038	amino acid activation	1.8e-05	0.00336
GO:0050658	RNA transport	1.71e-05	0.00344
GO:0015931	nucleobase-containing compound transport	1.69e-05	0.00348
GO:0006413	translational initiation	2.03e-05	0.00354
GO:0009059	macromolecule biosynthetic process	1.99e-05	0.00355
GO:0006281	DNA repair	2.09e-05	0.00357
GO:0000462	maturation of SSU-rRNA from tricistronic rRNA transcript (SSU-rRNA, 5.8S rRNA, LSU-rRNA)	2.32e-05	0.00379
GO:0051276	chromosome organization	2.31e-05	0.00385
GO:0048538	thymus development	2.69e-05	0.0043
GO:0006399	tRNA metabolic process	3.19e-05	0.005
GO:0000469	cleavage involved in rRNA processing	3.3e-05	0.00507
GO:0043414	macromolecule methylation	4.38e-05	0.0066
GO:0071824	protein-DNA complex subunit organization	5.64e-05	0.00834
GO:0065004	protein-DNA complex assembly	6.17e-05	0.00896
GO:0034622	cellular protein-containing complex assembly	6.51e-05	0.00928
GO:0043170	macromolecule metabolic process	7.01e-05	0.00981
GO:0090502	RNA phosphodiester bond hydrolysis, endonucleolytic	7.94e-05	0.0109
GO:0044238	primary metabolic process	8.57e-05	0.0116
GO:0000470	maturation of LSU-rRNA	0.000102	0.0135
GO:0000054	ribosomal subunit export from nucleus	0.000121	0.015
GO:0033750	ribosome localization	0.000121	0.0153
GO:0071428	rRNA-containing ribonucleoprotein complex export from nucleus	0.000121	0.0155
GO:0071426	ribonucleoprotein complex export from nucleus	0.000121	0.0158
GO:0022402	cell cycle process	0.000163	0.02
GO:0071704	organic substance metabolic process	0.00018	0.0217
GO:0065003	protein-containing complex assembly	0.000189	0.0217
GO:0048732	gland development	0.000185	0.022
GO:0034969	histone arginine methylation	0.000188	0.022
GO:0090501	RNA phosphodiester bond hydrolysis	0.000197	0.0224
GO:0006271	DNA strand elongation involved in DNA replication	0.000204	0.0229
GO:0071103	DNA conformation change	0.000245	0.027
GO:0051726	regulation of cell cycle	0.000258	0.0281
GO:0071163	DNA replication preinitiation complex assembly	0.000312	0.033
GO:1903047	mitotic cell cycle process	0.000309	0.0331
GO:0022616	DNA strand elongation	0.000319	0.0334
GO:0030488	tRNA methylation	0.000379	0.0386
GO:0022618	ribonucleoprotein complex assembly	0.000379	0.039
GO:0006999	nuclear pore organization	0.000411	0.0413
GO:0006323	DNA packaging	0.000437	0.0428
GO:0030261	chromosome condensation	0.000437	0.0433
GO:0042026	protein refolding	0.00046	0.0446
GO:0006398	mRNA 3'-end processing by stem-loop binding and cleavage	0.000489	0.0468
GO:0006261	DNA-dependent DNA replication	0.000501	0.0473
