# Supplementary material for: Gene expression in male and female stickleback from populations with convergent and divergent throat coloration
Source: Ecol Evol. 2022 Apr 29;12(5):e8860. doi: 10.1002/ece3.8860 (PMC9055290; doi:10.1002/ece3.8860)
Supplement: Supplementary file 6 — Table S6 [file ECE3-12-e8860-s011.xlsx]

## Sheet: WGCNA
Suppl. Table 6. Correlations with red chroma for WGCNA modules for LC Stream population (Salmon River samples included), both sexes; N=20.
Module	Correlation with Chroma	p value	padj
MEpaleturquoise	-0.0518773	0.828	0.891741
MEmediumorchid	-0.196928	0.4053	0.567434
MEyellowgreen	-0.430496	0.0581	0.214739
MEblack	-0.732102	0.0002	0.00339991
MEcoral2	-0.219279	0.353	0.520142
MEdarkgreen	-0.434525	0.0556	0.214739
MEmaroon	-0.501114	0.0244	0.170795
MElightyellow	-0.0987045	0.6789	0.792011
MEorangered3	0.0157179	0.9476	0.947561
MEbrown	-0.290478	0.2141	0.374646
MEdarkgrey	-0.159868	0.5008	0.637353
MElightcyan	-0.381272	0.0972	0.272121
MEplum1	-0.228583	0.3324	0.520142
MEblue	0.0277037	0.9077	0.941319
MEhoneydew1	0.413885	0.0697	0.216719
MEmediumpurple2	-0.0674194	0.7776	0.87094
MEdarkolivegreen	0.310379	0.1829	0.364877
MEivory	-0.165434	0.4858	0.637353
MEroyalblue	0.745236	0.0002	0.00339991
MEdarkmagenta	0.703978	0.0005	0.00496407
MEgreenyellow	0.42561	0.0614	0.214739
MEyellow	-0.222394	0.346	0.520142
MEbisque4	0.313638	0.1781	0.364877
MEsalmon4	0.119471	0.6159	0.749773
MEthistle2	0.428175	0.0596	0.214739
MElightsteelblue	0.341737	0.1403	0.327343
MElightcoral	0.349774	0.1306	0.327343
MEorange	0.302106	0.1955	0.364877
