# Supplementary material for: Gene expression in male and female stickleback from populations with convergent and divergent throat coloration
Source: Ecol Evol. 2022 Apr 29;12(5):e8860. doi: 10.1002/ece3.8860 (PMC9055290; doi:10.1002/ece3.8860)
Supplement: Supplementary file 7 — Table S7 [file ECE3-12-e8860-s018.xlsx]

## Sheet: WGCNA
Suppl. Table 7. Correlations with red chroma for WGCNA modules for LC Stream females (Salmon River females included). N=12.
Module	Correlation with Chroma	p value	padj
MEpaleturquoise	0.371292	0.2347	0.547678
MEmediumorchid	0.207435	0.5177	0.724769
MEyellowgreen	0.0829738	0.7977	0.859029
MEblack	-0.0541464	0.8673	0.867269
MEcoral2	0.567786	0.0541	0.361735
MEdarkgreen	-0.649081	0.0224	0.313351
MEmaroon	-0.307169	0.3315	0.618624
MElightyellow	-0.56904	0.0535	0.361735
MEorangered3	-0.290538	0.3596	0.618624
MEbrown	-0.229458	0.4731	0.69724
MEdarkgrey	-0.528201	0.0775	0.361735
MElightcyan	-0.281399	0.3756	0.618624
MEplum1	-0.304155	0.3365	0.618624
MEblue	0.140944	0.6622	0.78632
MEhoneydew1	0.258896	0.4165	0.647867
MEmediumpurple2	-0.0631365	0.8454	0.867269
MEdarkolivegreen	0.54076	0.0695	0.361735
MEivory	0.135755	0.674	0.78632
MEroyalblue	0.434593	0.158	0.463649
MEdarkmagenta	0.412963	0.1821	0.463649
MEgreenyellow	0.484392	0.1105	0.442076
MEyellow	-0.311073	0.325	0.618624
MEbisque4	-0.145058	0.6528	0.78632
MEsalmon4	-0.0940236	0.7713	0.859029
MEthistle2	0.157785	0.6243	0.78632
MElightsteelblue	-0.412944	0.1821	0.463649
MElightcoral	-0.676712	0.0157	0.313351
MEorange	-0.432913	0.1598	0.463649
