# Supplementary material for: Gene expression in male and female stickleback from populations with convergent and divergent throat coloration
Source: Ecol Evol. 2022 Apr 29;12(5):e8860. doi: 10.1002/ece3.8860 (PMC9055290; doi:10.1002/ece3.8860)
Supplement: Supplementary file 8 — Table S8 [file ECE3-12-e8860-s006.xlsx]

## Sheet: STable11WGCNAModulePres,LCVsMAT
Suppl. Table 8. Preservation of LC Stream (N=21) WGCNA modules in Matadero (N=14) stickleback. Zsummary.pres values greater than two indicate the significant detectability of the module in the other population.
Module	Zsummary.qual	Z.propVarExplained.qual	Z.meanSignAwareKME.qual	Z.meanSignAwareCorDat.qual	Z.meanAdj.qual	Z.meanMAR.qual	Zsummary.pres	Zdensity.pres	Zconnectivity.pres	Z.propVarExplained.pres	Z.meanSignAwareKME.pres	Z.meanSignAwareCorDat.pres	Z.meanAdj.pres	Z.meanMAR.pres	Z.cor.kIM	Z.cor.kME	Z.cor.kMEall	Z.cor.cor	Z.cor.MAR
yellow	46.1789	34.926	31.4248	57.4317	93.3737	22.6009	0.239877	-2.43852	2.91828	-5.65232	-0.749511	21.0856	-4.12754	-3.96833	2.91828	-0.875233	58.7271	43.0443	5.21905
mediumpurple2	22.4279	18.0558	15.0857	26.8001	37.6217	6.23932	0.471245	0.750634	0.191857	-0.437777	1.93904	7.40153	-1.71392	-2.9399	0.181419	0.191857	33.7796	7.27371	0.490012
blue	59.7265	48.7346	43.9926	70.7185	91.6576	17.6617	0.68162	1.37793	-0.0146888	-2.45889	5.21475	96.3816	-4.09952	-4.95248	-0.0146888	-1.01271	84.0794	130.754	6.38622
coral2	27.8696	21.0707	17.9112	34.6686	49.1457	9.05197	2.85856	1.11307	4.60405	-1.36332	3.58947	8.87718	-1.75484	-1.04139	4.60405	4.34882	30.917	9.76987	4.84582
bisque4	30.5467	24.041	20.6214	37.0524	53.1128	9.83521	4.62451	7.69482	1.5542	2.19865	11.9423	39.6711	3.44729	2.27148	1.1545	1.5542	72.9167	16.4453	1.274
lightsteelblue	21.2191	16.5791	14.2425	25.859	33.6387	6.93013	4.72106	4.8924	4.54972	2.00344	7.32946	18.2484	2.45533	1.74338	3.8466	4.54972	33.2344	13.8938	4.20621
mediumorchid	25.4074	20.6937	18.6514	30.121	38.4813	6.46808	5.22977	3.60357	6.85597	1.37163	5.83552	17.2743	0.800326	0.220537	4.00269	6.85597	56.4549	14.1094	2.93734
yellowgreen	32.3418	25.0985	21.888	39.585	46.7496	8.60305	5.55575	6.57036	4.54113	0.159261	12.9815	41.4599	-0.334625	-0.522583	4.32586	4.54113	9.5759	22.5347	4.3785
honeydew1	29.5569	23.0679	18.9409	36.046	50.0428	8.91258	5.66781	8.64125	2.69436	4.6879	9.97883	33.9993	7.30367	4.90998	2.69436	2.06603	31.9377	16.1537	2.35382
lightcoral	23.2622	18.2722	14.1688	28.2522	59.7725	11.0926	6.7697	6.88265	6.65676	2.86682	8.36269	19.5585	5.40261	3.4965	5.50376	6.65676	76.346	13.9856	5.55561
plum1	25.9015	21.0063	19.2397	30.7967	37.3152	7.50675	7.61671	5.10672	10.1267	-2.65288	10.3301	23.6457	-0.116652	1.12929	10.1267	9.07298	74.0151	25.3235	9.71471
paleturquoise	45.0223	36.2328	34.3888	59.9144	53.8117	8.51298	8.6207	9.1562	8.0852	-3.63257	18.8495	128.033	-0.537148	0.470115	8.0852	6.02601	80.1517	94.6318	9.76568
maroon	42.0272	31.7409	27.1694	52.3136	73.1875	12.3092	9.26672	13.1464	5.38701	7.06026	17.8768	73.9955	8.41609	3.64403	4.74381	5.38701	3.29036	39.2322	4.80717
royalblue	34.8805	28.1923	25.4736	41.5687	50.2357	9.38031	9.80702	7.83589	11.7781	2.55048	11.3706	56.4623	4.30117	4.3196	8.46963	11.7781	2.89665	46.7481	7.60681
darkgreen	26.7177	22.8404	21.2666	30.5949	37.0383	8.63571	9.91317	3.25132	16.575	-3.78594	9.44452	26.5337	-2.94189	-1.84954	10.5265	16.575	79.2485	46.3236	9.61233
salmon4	29.8743	23.8113	20.0035	35.9372	46.6822	7.66337	12.3427	20.0093	4.67601	10.4725	18.1552	75.9702	21.8634	9.47129	2.79888	4.67601	23.1998	19.0584	2.17067
orangered3	26.1393	20.2674	16.8894	32.0113	57.5492	10.0888	14.6373	24.6391	4.6355	11.9026	18.0864	64.05	31.1918	11.6962	4.6355	4.04384	112.279	12.8944	4.75128
greenyellow	32.6708	27.1548	25.2429	38.1868	45.6277	11.2866	15.1699	13.8338	16.5061	4.29011	22.0759	119.282	5.59173	4.88409	13.1333	16.5061	119.536	70.8728	10.8107
darkmagenta	50.749	39.1242	34.3745	62.3739	73.3898	12.8218	15.4033	18.0031	12.8034	5.72114	25.6549	144.767	10.3514	8.17762	8.36967	12.8034	111.882	59.9896	8.63177
orange	60.0873	48.5847	43.7563	71.5898	92.7936	20.4001	20.5449	24.8303	16.2594	11.8452	33.2921	268.764	16.3685	13.5826	11.9377	16.2594	85.2289	173.098	14.2095
thistle2	56.7226	40.5134	35.5358	72.9319	93.6773	15.3924	21.3543	28.153	14.5557	15.5914	32.1724	220.958	24.1335	14.1155	7.87975	14.5557	107.755	81.8669	8.13743
black	65.3053	51.1044	44.9629	79.5063	98.0715	20.7687	21.5872	15.2081	27.9664	-1.24755	23.8557	144.062	6.56042	11.3123	22.0043	27.9664	75.424	154.403	21.0239
ivory	56.9186	40.3298	37.2727	73.5075	85.4422	12.4682	23.3308	31.5038	15.1577	18.8402	32.0769	230.242	30.9308	13.0126	12.8672	15.1577	80.3817	94.0129	13.0347
darkgrey	41.5991	30.3307	26.2153	52.8675	99.7661	20.2525	25.6042	39.8551	11.3533	18.6956	25.3069	148.924	54.4032	26.2452	10.8423	11.3533	122.683	51.4783	10.8296
darkolivegreen	46.8321	39.3675	38.8354	60.4239	54.2967	7.25048	26.1388	31.8961	20.3815	17.5771	35.4416	295.722	28.3505	17.51	15.3639	20.3815	108.637	164.378	17.5213
lightcyan	52.7097	37.7168	33.9138	67.7025	72.2803	12.7723	27.2967	34.7175	19.8759	19.4233	35.4477	280.81	33.9874	18.2107	15.278	19.8759	82.6379	122.12	15.0512
lightyellow	67.9926	52.7744	45.2942	83.2108	111.491	21.5697	29.7795	37.5777	21.9814	23.0047	35.0958	258.587	40.0596	22.0175	14.9775	21.9814	100.828	218.325	15.1434
brown	65.3089	49.0257	44.9616	81.5922	101.255	20.741	31.1788	37.2307	25.1269	18.3014	40.3247	314.329	34.1367	22.7119	19.2468	25.1269	109.848	212.151	20.9184
