# Supplementary material for: Gene expression in male and female stickleback from populations with convergent and divergent throat coloration
Source: Ecol Evol. 2022 Apr 29;12(5):e8860. doi: 10.1002/ece3.8860 (PMC9055290; doi:10.1002/ece3.8860)
Supplement: Supplementary file 9 — Table S9 [file ECE3-12-e8860-s021.xlsx]

## Sheet: WGCNA
Suppl. Table 9. Correlations with red chroma for WGCNA modules for Matadero population, both sexes (N=14).
Module	Correlation with Chroma	p value	padj
MEplum2	0.714422	0.0041	0.0382108
MEpurple	0.167822	0.5663	0.703275
MEdarkseagreen3	0.655699	0.0109	0.0610142
MEbrown	0.455001	0.1021	0.285897
MEyellow3	0.165052	0.5728	0.703275
MEblue2	0.410626	0.1447	0.368384
MEnavajowhite2	-0.179862	0.5384	0.703275
MEdarkolivegreen	0.119207	0.6848	0.798954
MEindianred4	0.305697	0.2878	0.517681
MElightblue4	0.398371	0.1583	0.369368
MEbisque4	0.284345	0.3245	0.534457
MEdarkred	0.318435	0.2672	0.517681
MEsaddlebrown	-0.0892582	0.7616	0.85294
MElightpink4	-0.538324	0.047	0.167482
MEmidnightblue	-0.237238	0.4141	0.644188
MEsalmon4	-0.198289	0.4968	0.703275
MEmediumorchid	-0.601629	0.0228	0.10658
MEorangered1	-0.525115	0.0538	0.167482
MEmediumpurple2	-0.673141	0.0083	0.0582785
MEcoral1	-0.817946	0.0004	0.00981996
MEorangered3	-0.752099	0.0019	0.0268342
MEblue	-0.533233	0.0496	0.167482
MElightcyan	-0.0189578	0.9487	0.948711
MEwhite	-0.300919	0.2958	0.517681
MEhoneydew	-0.0438111	0.8818	0.948711
MElightpink3	-0.162996	0.5777	0.703275
MEcoral	-0.364036	0.2007	0.432274
MElightslateblue	-0.0275071	0.9256	0.948711
