# Supplementary material for: Gene expression in male and female stickleback from populations with convergent and divergent throat coloration
Source: Ecol Evol. 2022 Apr 29;12(5):e8860. doi: 10.1002/ece3.8860 (PMC9055290; doi:10.1002/ece3.8860)
Supplement: Supplementary file 10 — Table S10 [file ECE3-12-e8860-s017.xlsx]

## Sheet: WGCNA
Suppl. Table 10. Correlations with red chroma for WGCNA modules for Matadero population females (N=8).
Module	Correlation with Chroma	p value	padj
MEplum2	-0.00553505	0.9896	0.989622
MEpurple	-0.764869	0.027	0.208379
MEdarkseagreen3	0.477925	0.231	0.564545
MEbrown	0.10591	0.8029	0.906266
MEyellow3	-0.102494	0.8092	0.906266
MEblue2	0.575355	0.1356	0.405388
MEnavajowhite2	0.57609	0.135	0.405388
MEdarkolivegreen	0.830338	0.0107	0.149918
MEindianred4	0.756661	0.0298	0.208379
MElightblue4	0.379342	0.354	0.660842
MEbisque4	-0.0585335	0.8905	0.923482
MEdarkred	0.468229	0.2419	0.564545
MEsaddlebrown	-0.194255	0.6448	0.820693
MElightpink4	-0.344345	0.4036	0.676911
MEmidnightblue	0.14485	0.7322	0.891351
MEsalmon4	0.258435	0.5366	0.736813
MEmediumorchid	-0.339281	0.411	0.676911
MEorangered1	0.251605	0.5478	0.736813
MEmediumpurple2	0.248669	0.5526	0.736813
MEcoral1	-0.649561	0.0813	0.325179
MEorangered3	-0.919101	0.0012	0.03485
MEblue	-0.564661	0.1448	0.405388
MElightcyan	-0.423791	0.2954	0.590812
MEwhite	-0.685992	0.0603	0.325179
MEhoneydew	-0.0813862	0.8481	0.91331
MElightpink3	-0.280879	0.5004	0.736813
MEcoral	-0.655541	0.0776	0.325179
MElightslateblue	-0.435212	0.2812	0.590812
