# Supplementary material for: Gene expression in male and female stickleback from populations with convergent and divergent throat coloration
Source: Ecol Evol. 2022 Apr 29;12(5):e8860. doi: 10.1002/ece3.8860 (PMC9055290; doi:10.1002/ece3.8860)
Supplement: Supplementary file 11 — Table S11 [file ECE3-12-e8860-s010.xlsx]

## Sheet: STable14WGCNAModulePres,MATVsLC
Suppl. Table 11. Preservation of Matadero (N=14) WGCNA modules in gene expression of LC Stream (N=21) stickleback. Zsummary.pres values greater than two indicate significant detectability of the module in the other population.
Module	Zsummary.qual	Z.propVarExplained.qual	Z.meanSignAwareKME.qual	Z.meanSignAwareCorDat.qual	Z.meanAdj.qual	Z.meanMAR.qual	Zsummary.pres	Zdensity.pres	Zconnectivity.pres	Z.propVarExplained.pres	Z.meanSignAwareKME.pres	Z.meanSignAwareCorDat.pres	Z.meanAdj.pres	Z.meanMAR.pres	Z.cor.kIM	Z.cor.kME	Z.cor.kMEall	Z.cor.cor	Z.cor.MAR
yellow3	16.3094	12.7979	11.2794	19.8208	23.6859	7.32948	-0.361741	-0.933787	0.210305	-2.86368	0.207204	3.07178	-2.07478	-0.62565	-2.95393	0.38784	84.4518	0.210305	-1.61543
lightslateblue	11.4704	9.79169	9.08889	13.1492	13.4665	4.74976	0.640152	-1.03457	2.31487	-2.50625	0.59161	0.437117	-2.52473	-2.07226	3.02109	1.51106	32.9018	2.31487	2.56307
lightpink3	14.7494	11.979	11.43	17.8411	17.5198	6.5047	0.952657	1.7543	0.151012	0.209275	3.29933	5.73977	-0.597152	-0.238013	-0.683104	0.151012	47.8652	3.15931	0.280462
orangered3	12.7579	11.5508	11.4399	16.537	13.9651	5.07887	1.7318	4.44668	-0.983078	-1.21077	8.9041	15.4903	-0.0107393	3.15321	-1.06781	-0.983078	92.6292	5.71462	-0.397581
darkred	58.23	45.8386	42.593	71.2096	70.6213	16.6074	4.74795	-1.65726	11.1532	-4.98658	0.0675253	105.548	-3.38205	-2.92504	11.1532	6.91233	40.1531	118.76	8.81637
mediumorchid	22.7247	18.3618	16.9012	30.5084	27.0877	7.80179	6.63704	5.70472	7.56935	0.148521	10.5382	42.248	0.871284	0.497274	6.94634	7.56935	37.7292	42.2151	7.64675
lightblue4	17.1951	13.7333	11.6534	20.6568	30.1546	7.18188	8.16277	12.4827	3.84287	7.64814	11.1735	26.0587	13.7918	3.8896	1.76105	3.84287	88.9722	9.57471	2.48855
orangered1	18.4944	14.8242	12.7767	22.1646	34.7978	8.97427	10.3163	16.3686	4.26404	10.4546	13.7952	42.7247	18.942	6.20741	4.26404	2.89921	81.5969	11.5066	4.69488
salmon4	21.4731	15.9789	14.355	26.9673	28.6446	9.06465	11.765	19.1315	4.39846	10.5237	17.7198	61.6041	20.5431	4.81712	4.27439	4.39846	75.0125	21.7417	4.24578
white	45.9997	33.8585	30.5638	58.1409	68.3568	19.3204	12.3017	14.4833	10.1201	6.69091	22.2757	104.283	6.43311	1.07526	7.05455	10.1201	23.0429	69.8233	5.51661
blue2	15.3301	12.1818	11.1048	18.4785	19.7447	7.26294	13.301	18.2245	8.37755	7.15568	12.2244	29.9685	24.2246	7.96696	7.85652	8.37755	13.1274	24.4285	8.33717
purple	30.6594	26.5608	25.2962	41.8961	34.758	8.60267	15.8883	18.2227	13.5538	6.0507	30.1092	117.543	6.33632	1.32689	10.2627	13.5538	102.821	75.3357	7.66682
lightpink4	32.2783	24.4857	20.7895	40.0709	53.6314	14.8779	16.2196	20.9033	11.5359	12.9022	18.6188	71.5815	23.1877	7.2941	7.48507	11.5359	93.0192	51.0341	7.29839
bisque4	30.3667	27.6987	27.0799	44.7444	33.0347	8.37274	17.1839	19.1405	15.2272	8.62624	29.6548	138.508	7.84457	2.06593	11.7961	15.2272	105.45	85.1846	10.7731
darkseagreen3	40.2288	35.8844	34.9342	55.6916	44.5732	11.3709	17.6255	17.1629	18.0881	2.53353	29.8351	167.557	4.49075	3.08899	14.9907	18.0881	100.778	154.629	12.8761
coral	26.8946	24.3258	24.193	38.3152	29.4634	8.6668	18.0046	21.4065	14.6028	10.9514	28.8439	126.218	13.9691	4.1371	11.6798	14.6028	87.875	87.6557	11.0884
plum2	32.4239	25.2026	22.1322	39.6453	41.5493	11.7973	19.4619	24.5098	14.414	13.3235	26.7361	117.787	22.2836	10.5279	10.2668	14.414	84.0992	69.2892	9.88007
lightcyan	61.2506	47.7579	42.1028	74.7434	93.3018	25.7018	19.6472	23.0513	16.2431	10.3114	35.7911	190.54	6.63476	0.161775	13.1995	16.2431	88.947	154.523	12.2808
honeydew	13.2746	10.5868	10.0424	15.9624	17.0468	6.22809	20.9749	34.4584	7.49149	16.8277	16.3603	52.0891	101.181	21.2385	6.26601	7.49149	66.3147	18.0251	5.70122
blue	42.2901	37.3319	36.3225	49.775	47.2484	12.4319	23.6136	23.9018	23.3254	9.88506	37.9186	207.373	6.40006	-0.527772	18.2807	23.3254	86.0973	172.592	15.96
coral1	30.33	22.9141	20.4451	37.7459	46.095	13.9868	24.9875	37.1755	12.7996	16.908	27.9827	113.438	46.3682	13.8882	9.82996	12.7996	90.2349	68.4782	10.4896
brown	49.4376	38.3893	34.9775	60.4859	67.0269	21.3579	28.013	30.0256	26.0004	14.6813	40.7698	245.336	19.2814	6.77788	18.5508	26.0004	111.69	208.641	16.2836
indianred4	29.1464	21.5613	18.2303	36.7315	47.3408	12.1351	28.2393	43.4556	13.023	21.6091	28.7685	146.595	58.1427	12.9272	8.80497	13.023	102.633	52.3111	9.24274
navajowhite2	27.3751	21.8225	19.8301	32.9277	33.3856	9.78987	30.0856	46.2731	13.898	23.5314	20.456	69.0148	102.111	27.5665	12.3082	13.898	53.4174	57.8885	12.8933
saddlebrown	17.3976	15.833	16.0106	24.973	18.7847	7.23972	30.2831	53.2842	7.282	22.524	28.0473	130.712	78.5211	19.2123	5.66164	7.282	12.8611	32.0514	6.11034
midnightblue	59.2988	45.4215	41.7231	73.1762	89.0319	29.5082	34.8509	42.2866	27.4152	22.3392	49.9466	323.456	34.6266	15.2578	19.2994	27.4152	106.38	225.001	20.4208
darkolivegreen	54.5003	42.4027	38.0715	66.5978	80.2682	26.0186	41.1377	51.1219	31.1534	28.861	47.3009	338.939	54.943	15.2447	19.6571	31.1534	91.2831	251.784	21.4624
mediumpurple2	39.793	31.2244	28.8994	48.3616	59.89	20.0868	46.1056	69.0099	23.2014	27.9113	36.9543	213.015	101.066	29.5382	19.1352	23.2014	51.5971	145.282	20.4665
