# Supplementary material for: Gene expression in male and female stickleback from populations with convergent and divergent throat coloration
Source: Ecol Evol. 2022 Apr 29;12(5):e8860. doi: 10.1002/ece3.8860 (PMC9055290; doi:10.1002/ece3.8860)
Supplement: Supplementary file 12 — Table S12 [file ECE3-12-e8860-s003.xlsx]

## Sheet: StDESeqrvecMat,rvec102721
Suppl. Table 12. Significant (padj) genes from DESeq2 analysis of chroma for males and females of Matadero population (N=14), and corresponding results for analysis of females only (N=8). QTL Yong indicates whether the gene was present in a QTL identified in Yong et al. 2016; candidate pigment gene assignment based on published compilations.
Gene stable ID	Gene name	Candidate Pigment Gene	QTL Yong (Linkage Group)	Chroma Log2FoldChange, Both Sexes	Chroma pvalue, Both Sexes	Chroma padj, Both Sexes	Chroma Log2FoldChange, Females	Chroma pvalue, Females	Chroma padj, Females
ENSGACG00000003368	OLFML1			-9.32617	4.29666e-12	7.57501e-08	-7.43054	0.00118748	0.156049
ENSGACG00000005994	ncam3			-13.9043	3.25225e-10	2.17203e-06	-12.3126	0.000812243	0.139796
ENSGACG00000017707	helt		QTL(IX)	26.0877	3.69602e-10	2.17203e-06	25.8912	0.0166789	NA
ENSGACG00000004680	sema7a			-9.17762	5.07964e-10	2.23885e-06	-8.97206	0.000863909	0.142914
ENSGACG00000003661	fbln1			-8.79026	1.09969e-09	3.8775e-06	-7.07771	0.00159739	0.172266
ENSGACG00000005328	unm_sa821			-12.3788	2.29379e-09	6.73991e-06	-15.1219	1.84796e-06	0.00393592
ENSGACG00000004215	bpgm			-6.12426	6.80971e-09	1.71507e-05	-4.50452	0.0246298	0.484582
ENSGACG00000011476				17.1073	2.77152e-08	6.10774e-05	5.78969	0.204239	0.773282
ENSGACG00000003792	DENND2A			-9.45989	5.05672e-08	9.90556e-05	-4.64029	0.0308424	0.516709
ENSGACG00000013473	btbd11b			-5.46795	1.58345e-07	0.000277291	-4.46487	0.00851788	0.350328
ENSGACG00000005613	rab3il1			-6.38633	1.73012e-07	0.000277291	-4.26859	0.0253453	0.489589
ENSGACG00000004112	GXYLT1			-6.16907	2.01538e-07	0.000296093	-3.77239	0.0731027	0.628779
ENSGACG00000005996	gnb5a			-9.95435	3.81702e-07	0.000517646	-6.05774	0.0445453	0.566247
ENSGACG00000013768	wfdc1			-10.611	4.20818e-07	0.00052993	-6.13748	0.07908	0.637552
ENSGACG00000017710	PNP			-3.76981	4.61051e-07	0.000541889	-3.67417	0.0346941	0.534599
ENSGACG00000019515	nxpe3			4.72767	5.93805e-07	0.000654299	4.95281	0.0134611	0.411046
ENSGACG00000018565				12.1519	7.6003e-07	0.000705227	2.38505	0.491265	0.899684
ENSGACG00000012901	ednrba	Pigm		14.4328	7.38156e-07	0.000705227	1.21238	0.734017	0.959055
ENSGACG00000007137	tmbim1b			22.6377	6.94697e-07	0.000705227	5.3335	0.547016	NA
ENSGACG00000019508	nxpe3			7.50778	1.26592e-06	0.00101446	7.95199	0.00552904	0.294442
ENSGACG00000017340	si:ch211-243g18.2			9.01197	1.25561e-06	0.00101446	6.50937	0.0103313	0.382686
ENSGACG00000005365	cd151			-8.13894	1.22875e-06	0.00101446	-4.69354	0.088321	0.657624
ENSGACG00000018054	serping1		QTL(IX)	-13.3592	1.53082e-06	0.00117341	-16.5311	2.54331e-05	0.0270846
ENSGACG00000007545				-6.57235	1.97697e-06	0.00128756	-6.1671	0.0195831	0.452181
ENSGACG00000004555				-9.31961	2.0449e-06	0.00128756	-7.6926	0.0294797	0.51518
ENSGACG00000012835	si:dkey-266m15.6			-8.32514	1.94087e-06	0.00128756	-6.4869	0.0427313	0.565062
ENSGACG00000003209	slc7a5			14.3179	1.98485e-06	0.00128756	7.34266	0.0859001	0.65167
ENSGACG00000004738	PLXNA2			10.5196	1.96733e-06	0.00128756	2.07184	0.464406	0.890276
ENSGACG00000011725	ube2na			-7.55035	2.4589e-06	0.0013547	-5.30528	0.0281421	0.507959
ENSGACG00000007234	oaz2b			-5.59353	2.28043e-06	0.0013547	-3.91146	0.0494397	0.57472
ENSGACG00000014093	C11orf49			-9.87885	2.43953e-06	0.0013547	-5.81572	0.0759987	0.631753
ENSGACG00000013345	rxylt1			-4.84334	2.32208e-06	0.0013547	-3.2272	0.0938828	0.663484
ENSGACG00000009885	alx4b			-5.74698	2.74093e-06	0.00145049	-5.1836	0.0312041	0.516709
ENSGACG00000007481	mmel1			11.9841	2.79731e-06	0.00145049	1.0598	0.768953	0.968293
ENSGACG00000000673				9.96802	3.23066e-06	0.00162733	10.3037	0.00603895	0.30264
ENSGACG00000009794	csk			-5.41567	3.47918e-06	0.00170383	-2.71806	0.0654139	0.616138
ENSGACG00000003016	TAGLN3			-15.2531	3.77154e-06	0.00171138	-17.7121	0.000279612	0.0816821
ENSGACG00000017303	ccdc80l2			-5.32972	3.71689e-06	0.00171138	-5.0958	0.0245957	0.484582
ENSGACG00000008030	itga11b			-9.14365	3.78581e-06	0.00171138	-6.17123	0.0817179	0.64397
ENSGACG00000003034				-16.1192	4.13563e-06	0.00182278	-14.4425	0.00332709	0.23799
ENSGACG00000008584	vtna			-12.106	5.37391e-06	0.00231078	-15.3747	5.13322e-07	0.0017493
ENSGACG00000009201	cav1	Pigm		-5.49385	5.8249e-06	0.00244507	-3.60343	0.109436	0.688879
ENSGACG00000019415				-7.52526	5.98649e-06	0.00245446	-9.39463	0.00388171	0.254386
ENSGACG00000011784	endouc			-7.82169	6.77707e-06	0.00248495	-8.70584	0.00595527	0.299327
ENSGACG00000013630				-6.81674	6.90656e-06	0.00248495	-5.70897	0.0163617	0.42904
ENSGACG00000006616	slc12a8			10.2762	6.64481e-06	0.00248495	6.12448	0.0603592	0.605571
ENSGACG00000003509				-6.66134	6.82785e-06	0.00248495	-4.0493	0.135909	0.719668
ENSGACG00000007736				11.9669	6.65034e-06	0.00248495	5.64598	0.141693	0.727394
ENSGACG00000007054	rlbp1b			-15.1048	6.44981e-06	0.00248495	-5.51411	0.207968	0.774206
ENSGACG00000003330				-15.2089	7.30215e-06	0.00252425	-22.7432	1.20634e-06	0.00293641
ENSGACG00000009906	cd82b			-7.64484	7.24658e-06	0.00252425	-4.83557	0.111172	0.691315
ENSGACG00000010226	p2ry12			-7.42887	7.85003e-06	0.00266146	-5.3198	0.0512415	0.577831
ENSGACG00000005561	pgghg			-6.761	9.19428e-06	0.0030584	-4.72387	0.0481453	0.571471
ENSGACG00000011135	tshz2			-5.42799	9.42025e-06	0.00306753	-3.83543	0.116773	0.699735
ENSGACG00000014273				10.7278	9.56973e-06	0.00306753	0.759998	0.853476	0.981472
ENSGACG00000009107	CAPZA2			-5.86306	9.75957e-06	0.00307252	-2.27427	0.248561	0.791471
ENSGACG00000003874	parvb			-6.04627	1.01388e-05	0.00311355	-2.85802	0.143579	0.729848
ENSGACG00000015944	kitb	Pigm		8.49304	1.02431e-05	0.00311355	2.43714	0.389418	0.862149
ENSGACG00000008558	comp			-8.75312	1.21771e-05	0.00353189	-10.1618	0.00167312	0.177071
ENSGACG00000007704	fmn1			7.59785	1.24079e-05	0.00353189	3.20132	0.142889	0.728884
ENSGACG00000004020	tmem117			-7.13818	1.22843e-05	0.00353189	-2.50134	0.307396	0.826589
ENSGACG00000018109			QTL(IX)	9.95203	1.24207e-05	0.00353189	3.41399	0.328132	0.835855
ENSGACG00000019902	dctn1a			2.66798	1.27141e-05	0.00355793	1.59186	0.20019	0.772957
ENSGACG00000011813	crabp2a			-7.32862	1.40571e-05	0.00387228	-6.99011	0.0313054	0.516709
ENSGACG00000003899	parvg			-6.85229	1.54777e-05	0.00419803	-1.75951	0.305068	0.826589
ENSGACG00000002242	ZNF503			-3.68892	1.60607e-05	0.00429016	-2.0373	0.22735	0.783198
ENSGACG00000012736				-6.08005	1.74007e-05	0.00457873	-3.84239	0.118999	0.70135
ENSGACG00000009454	eif4g2b			-4.56853	1.87951e-05	0.0048023	-1.25473	0.325436	0.833725
ENSGACG00000014380	fsd1			11.8473	1.85862e-05	0.0048023	0.967586	0.842083	0.979604
ENSGACG00000013785	pak6b			4.41069	1.99353e-05	0.00497838	4.33366	0.0510185	0.577022
ENSGACG00000003957	nuak1b			-7.10233	2.00491e-05	0.00497838	-4.22091	0.152105	0.735069
ENSGACG00000002928	cdh2	Pigm		-8.85431	2.18001e-05	0.005338	-13.4186	0.000202305	0.0703484
ENSGACG00000005809	cd81b			-9.84782	2.24433e-05	0.0053735	-7.68296	0.0631259	0.611485
ENSGACG00000007611	jdp2a			-5.5376	2.25547e-05	0.0053735	-3.77737	0.099075	0.674446
ENSGACG00000008730	SPAM1			-12.9223	2.34143e-05	0.00550393	-12.0106	0.0119044	0.396148
ENSGACG00000017386	foxe1		QTL(IX)	7.18986	2.46475e-05	0.00571758	7.66969	0.00428335	0.261808
ENSGACG00000007786	snx20			-7.35464	2.80399e-05	0.00642005	-4.85869	0.0587616	0.600553
ENSGACG00000004277	pnp4a			-11.0872	2.97033e-05	0.00662872	-12.8449	0.00396427	0.255004
ENSGACG00000002090				9.52237	2.94187e-05	0.00662872	4.1985	0.196922	0.770967
ENSGACG00000007525	lamb1a			-7.50921	3.10517e-05	0.00684302	-4.82441	0.133052	0.714489
ENSGACG00000003741				7.88319	3.44261e-05	0.00697622	10.4059	0.0014974	0.168319
ENSGACG00000007682	tbc1d15			-4.81652	3.27956e-05	0.00697622	-2.49616	0.135607	0.719269
ENSGACG00000014090				-12.2318	3.25336e-05	0.00697622	-4.85717	0.170294	0.746085
ENSGACG00000010459	tspan3a			-5.79087	3.43124e-05	0.00697622	-3.11393	0.183007	0.759296
ENSGACG00000004912	SPDEF			6.93401	3.36924e-05	0.00697622	3.31969	0.189201	0.764295
ENSGACG00000004310				-7.83447	3.35076e-05	0.00697622	-2.76751	0.324613	0.83355
ENSGACG00000007831	MANEAL			33.6768	3.36663e-05	0.00697622	-2.52951	0.850094	NA
ENSGACG00000009892	tspan18b			-6.3847	3.49378e-05	0.00699948	-4.79179	0.074001	0.628779
ENSGACG00000004350	slc35b4			-5.75952	3.74026e-05	0.00740908	-1.99779	0.301496	0.824635
ENSGACG00000005560	apcdd1l			-5.55831	3.91329e-05	0.00758147	-7.54775	0.00100586	0.148111
ENSGACG00000005585	si:ch211-276c2.2			18.772	3.8851e-05	0.00758147	-0.396865	0.96181	0.996097
ENSGACG00000004063	ADAMTS20	Pigm		-10.186	4.16408e-05	0.00797965	-4.95779	0.232268	0.784898
ENSGACG00000016297	slc45a2	Pigm		14.956	4.50777e-05	0.00854538	8.79226	0.30433	0.826589
ENSGACG00000020228	p2rx1			5.51082	4.70193e-05	0.00866482	3.38223	0.105878	0.684338
ENSGACG00000010244	idh3a			-6.31521	4.66359e-05	0.00866482	-4.3005	0.112829	0.693092
ENSGACG00000008352	fer1l6			9.70319	4.71823e-05	0.00866482	2.71462	0.366267	0.850711
ENSGACG00000013483	zgc:153031			-6.9515	5.06747e-05	0.00921025	-2.08932	0.347424	0.84207
ENSGACG00000006315	parp16			-5.3477	5.46467e-05	0.00983083	-1.7099	0.305763	0.826589
ENSGACG00000002884				-13.7686	6.08037e-05	0.010828	-19.6298	8.95171e-06	0.0127107
ENSGACG00000015297	si:ch73-244f7.3			-11.5783	6.20293e-05	0.0108351	-12.944	0.00353815	0.241431
ENSGACG00000005790	sytl1			9.11075	6.25187e-05	0.0108351	4.61975	0.205986	0.773475
ENSGACG00000008315	tnni2b.1			-8.96876	6.26872e-05	0.0108351	-3.91563	0.314139	0.828962
ENSGACG00000004754	psat1			-7.53741	6.33724e-05	0.0108471	-3.70925	0.222452	0.780272
ENSGACG00000012839	alk	Pigm		-12.164	6.76195e-05	0.0112465	-16.3605	0.00257782	0.206186
ENSGACG00000010238	igsf10			-3.9574	6.7386e-05	0.0112465	-4.4149	0.0106994	0.38636
ENSGACG00000013739				28.7319	6.65808e-05	0.0112465	NA	NA	NA
ENSGACG00000013788	zgc:173742			-7.67433	6.83053e-05	0.0112544	-2.27771	0.263756	0.802238
ENSGACG00000010054	hbp1			-4.45191	7.04347e-05	0.0113923	-5.95213	0.000913218	0.145229
ENSGACG00000004211	fer1l4			10.8118	7.03273e-05	0.0113923	1.47907	0.674638	0.947146
ENSGACG00000014141	ascc3			2.96839	7.34724e-05	0.0115998	4.24517	0.00724931	0.327642
ENSGACG00000012034				-8.76845	7.36915e-05	0.0115998	-7.096	0.0658438	0.618134
ENSGACG00000010436				8.2216	7.36465e-05	0.0115998	4.08602	0.290331	0.816118
ENSGACG00000012191	hprt1l			-6.54519	7.71761e-05	0.0120408	-1.59157	0.47499	0.895154
ENSGACG00000008189	dnajc10			2.58157	7.98813e-05	0.0122461	2.6615	0.0835809	0.646667
ENSGACG00000013579	tspan9a			-5.34625	7.98663e-05	0.0122461	-3.57814	0.145962	0.731207
ENSGACG00000020633				-8.17616	8.10569e-05	0.0123192	-7.55395	0.0574317	0.595242
ENSGACG00000018528	cacng1a	Pigm	QTL(IX)	-3.85641	8.26998e-05	0.0124615	-2.97412	0.151205	0.734891
ENSGACG00000006110				-6.7251	8.49434e-05	0.0126911	-1.73179	0.403837	0.866991
ENSGACG00000004596	ca12			-15.4743	9.0697e-05	0.0134369	-12.8316	0.0442672	0.566183
ENSGACG00000019342				-4.30922	9.30373e-05	0.0136687	-4.69291	0.0470775	0.568499
ENSGACG00000009865	rhag			-6.68762	9.39875e-05	0.0136942	-7.68041	0.0256477	0.489589
ENSGACG00000013238	lysmd4			-6.21199	9.63408e-05	0.013922	-3.17273	0.244609	0.789637
ENSGACG00000001425	hsd3b1	Pigm		11.4061	0.000100887	0.0144604	0.918293	0.822361	0.977892
ENSGACG00000003507	ifitm5			-9.97044	0.000102415	0.0145611	-4.15806	0.345366	0.841282
ENSGACG00000013779	si:dkey-246g23.2			-4.86906	0.000109793	0.0153693	-3.49896	0.166616	0.745504
ENSGACG00000003485				-6.03903	0.000109843	0.0153693	-2.42586	0.339619	0.838449
ENSGACG00000003242	lcat			-8.48113	0.00011734	0.0162641	-4.03808	0.234934	0.785094
ENSGACG00000012110				6.33312	0.000118083	0.0162641	-0.273432	0.895697	0.988201
ENSGACG00000010689	anxa2a	Pigm		-6.42732	0.000122203	0.016701	-3.88099	0.168791	0.746085
ENSGACG00000007277	tfap2b			-16.0361	0.000127552	0.017298	-21.8134	0.00265584	0.209504
ENSGACG00000008064				-13.7826	0.000132139	0.0173852	-15.508	0.00369194	0.247665
ENSGACG00000008590	galnt6			4.3345	0.00013142	0.0173852	5.52405	0.0121351	0.397425
ENSGACG00000014744	gstt1a			-4.97179	0.000129373	0.0173852	-6.23767	0.0155184	0.424075
ENSGACG00000005483				-6.21858	0.000130841	0.0173852	-3.19248	0.223797	0.781637
ENSGACG00000009874	lmo2			-5.55296	0.000136267	0.0176559	-3.11043	0.181472	0.758302
ENSGACG00000005950				-4.95411	0.000135474	0.0176559	-2.64297	0.219577	0.778711
ENSGACG00000001505	eno1b			-8.28712	0.000137201	0.0176559	-2.1598	0.498255	0.901737
ENSGACG00000011575				-9.64777	0.000138382	0.0176788	-18.5282	5.418e-11	9.23173e-07
ENSGACG00000009746				-4.50941	0.000139737	0.0177234	-6.1555	0.00580356	0.297852
ENSGACG00000015298				-10.4879	0.000145552	0.0182009	-10.4644	0.0132046	0.408335
ENSGACG00000000844				8.38501	0.000145566	0.0182009	2.92659	0.438733	0.883604
ENSGACG00000008415	kalrna			3.2638	0.0001555	0.019306	1.10976	0.511194	0.906122
ENSGACG00000007483				4.07953	0.000157933	0.0193359	4.61479	0.0467617	0.568499
ENSGACG00000011681	rassf8a			-6.36316	0.000157574	0.0193359	-3.09314	0.32822	0.835872
ENSGACG00000007810	gpr61			10.9186	0.000161781	0.0196704	0.451207	0.933978	0.994241
ENSGACG00000011389	pamr1			-6.42767	0.00016876	0.0203783	-3.75704	0.209453	0.774206
ENSGACG00000016006	prrg4			3.5576	0.000172268	0.0206605	3.40405	0.0993899	0.67551
ENSGACG00000014024				-4.40161	0.000175314	0.0207436	-4.3077	0.0301898	0.515434
ENSGACG00000008204	lrrc4bb			10.1637	0.000175039	0.0207436	1.61282	0.761416	0.965887
ENSGACG00000015994	SLC35A3			6.16246	0.000178788	0.0210136	3.38449	0.273774	0.807177
ENSGACG00000017003	apoda.1			-14.0487	0.000181238	0.0211323	-18.2301	3.73153e-05	0.0302769
ENSGACG00000008240	dldh			-4.27269	0.000182196	0.0211323	-0.221645	0.847267	0.980529
ENSGACG00000003971				13.5348	0.000184764	0.0212444	4.30017	0.27929	0.812086
ENSGACG00000019914	si:ch73-352p4.8			10.4398	0.000185572	0.0212444	1.09211	0.801013	0.976126
ENSGACG00000006260	sqor			-4.74045	0.000189985	0.0215551	-1.37754	0.445115	0.88385
ENSGACG00000009868	gnb3a			9.42618	0.000190731	0.0215551	1.84472	0.604675	0.931052
ENSGACG00000007157	mgp			9.45171	0.000199754	0.022431	3.77098	0.230552	0.784898
ENSGACG00000012951				5.23478	0.000205829	0.0229668	4.51118	0.108939	0.687803
ENSGACG00000001968	pou2f2a			5.91908	0.00020868	0.0231385	0.678772	0.800252	0.976126
ENSGACG00000001395	il17d			-9.25865	0.000211779	0.0233354	-5.73032	0.135378	0.719269
ENSGACG00000013907	krt1-c5			7.35656	0.000216449	0.023592	3.57521	0.251814	0.792941
ENSGACG00000009553	rassf9			-6.06025	0.000216784	0.023592	-2.35293	0.288981	0.815231
ENSGACG00000013258	fam174b			-6.1192	0.000221408	0.0239474	-5.96651	0.051795	0.578136
ENSGACG00000019653	fgl1			-9.02231	0.000233241	0.0241672	-14.8261	6.69061e-05	0.0456005
ENSGACG00000007302	zgc:158328			-7.13605	0.000231775	0.0241672	-8.27762	0.0232896	0.479491
ENSGACG00000006351				-6.31025	0.000227937	0.0241672	-6.09038	0.0551994	0.589682
ENSGACG00000017185	mab21l2	Pigm	QTL(IX)	-4.39985	0.000235778	0.0241672	-3.57983	0.108158	0.686626
ENSGACG00000006148				-7.31318	0.000234398	0.0241672	-5.14035	0.16826	0.746085
ENSGACG00000020270	akap10			2.79209	0.000230311	0.0241672	1.7305	0.29412	0.819544
ENSGACG00000002637				9.59632	0.000234967	0.0241672	4.34561	0.364507	0.84952
ENSGACG00000000933	plppr5b			12.6538	0.000232767	0.0241672	4.0101	0.570608	0.9242
ENSGACG00000012928	lmf2a			-5.91095	0.000233303	0.0241672	-0.298006	0.84877	0.980979
ENSGACG00000005468	syt7a			-6.32985	0.000239134	0.0243642	-2.70351	0.272195	0.806456
ENSGACG00000009722	rundc3aa			10.8809	0.000240463	0.0243642	-1.41161	0.664896	0.943859
ENSGACG00000004270				10.6342	0.000252532	0.0250007	14.5958	0.00323243	0.235373
ENSGACG00000011842	cdkl1			-10.8396	0.000248452	0.0250007	-13.0104	0.0136772	0.411702
ENSGACG00000001662	bambia			-4.52465	0.000257803	0.0250007	-5.48378	0.0317663	0.516709
ENSGACG00000004143				3.43183	0.000253229	0.0250007	4.21519	0.0332655	0.527266
ENSGACG00000020371	plp1b			-7.3201	0.000250857	0.0250007	-3.31648	0.329869	0.83708
ENSGACG00000000093	tac1			-8.96189	0.000254371	0.0250007	-3.09899	0.426346	0.876509
ENSGACG00000012536				-4.61463	0.000256014	0.0250007	-1.41568	0.498547	0.901737
ENSGACG00000019881				5.66961	0.00025809	0.0250007	0.709277	0.796613	0.974909
ENSGACG00000005331	chid1			-6.70392	0.000274667	0.0264611	-1.51603	0.526738	0.910981
ENSGACG00000002849	sncgb			-5.76251	0.000280873	0.0269119	-4.24575	0.166334	0.745504
ENSGACG00000008194	si:dkey-197i20.6			-6.4056	0.000284506	0.0271127	-8.76823	0.0073519	0.330115
ENSGACG00000017845	lgi2b		QTL(IX)	-4.68347	0.000294477	0.027912	-4.19672	0.0636716	0.613632
ENSGACG00000011395	si:dkey-24p1.6			7.25509	0.000300259	0.0283078	1.91289	0.526033	0.910981
ENSGACG00000017151	viml			10.1486	0.000309855	0.0290571	2.92858	0.492034	0.900047
ENSGACG00000010201				-5.7351	0.000311666	0.0290724	-2.10112	0.285856	0.814227
ENSGACG00000008937	zgc:91968			9.53348	0.000319929	0.0296861	1.40004	0.7306	0.958949
ENSGACG00000012813	calub			-7.1482	0.000322645	0.0297814	-6.24371	0.103315	0.681918
ENSGACG00000012621	foxa3			7.12938	0.000335668	0.030822	2.72163	0.357491	0.8457
ENSGACG00000009918	tp53i11b			-7.72526	0.00033774	0.0308516	-4.58931	0.247451	0.791471
ENSGACG00000013632				5.52334	0.000341712	0.0308942	4.88635	0.114122	0.695169
ENSGACG00000014992	zgc:113142			16.8434	0.000340424	0.0308942	4.73791	0.582201	0.927197
ENSGACG00000004758	ckba			7.31297	0.000351056	0.0315772	-1.21413	0.5633	0.922073
ENSGACG00000020102	itih5			-3.07926	0.000356398	0.0318949	-3.85476	0.031642	0.516709
ENSGACG00000006316				3.66083	0.000358619	0.0319316	3.34425	0.13003	0.709906
ENSGACG00000013775	kcng4a			-9.86541	0.000360837	0.0319676	-1.63414	0.635871	0.936553
ENSGACG00000004319	mep1a.1			7.15105	0.000377355	0.0332639	7.55505	0.0343698	0.534599
ENSGACG00000013851				14.0315	0.000392099	0.0343916	6.89413	0.186397	0.763679
ENSGACG00000015907	olfm1b			-6.36788	0.000400358	0.03477	-5.63976	0.0837225	0.646667
ENSGACG00000018110	krt222		QTL(IX)	8.11162	0.000399164	0.03477	-0.746296	0.802625	0.976536
ENSGACG00000016053	setd9			-4.25226	0.000404811	0.0349844	-3.49982	0.162518	0.74239
ENSGACG00000000520				4.01207	0.00041246	0.0352994	3.50889	0.0912564	0.660543
ENSGACG00000018376	htra3a		QTL(IX)	11.1685	0.000412251	0.0352994	1.35969	0.794523	0.974895
ENSGACG00000007434	ptpn9a			-6.12999	0.000416729	0.0354924	-2.77945	0.37333	0.853254
ENSGACG00000012544	zgc:77748			9.40589	0.000422987	0.0357416	3.46469	0.400059	0.865005
ENSGACG00000007602	flvcr2a			8.32465	0.00042371	0.0357416	2.1663	0.617637	0.933249
ENSGACG00000019796	si:dkey-5i3.5			6.4245	0.000436685	0.0366607	6.55177	0.0434285	0.565152
ENSGACG00000007090				-4.89433	0.000444274	0.0371211	-5.52173	0.046847	0.568499
ENSGACG00000003828	slc2a15a		QTL(VI)	-5.59595	0.000448425	0.0372912	-11.2156	2.24335e-06	0.00424716
ENSGACG00000016198	cgref1			-5.7844	0.00045259	0.0374609	-7.40669	0.0239533	0.482251
ENSGACG00000009636	WNT2B			-5.01206	0.000470275	0.0378685	-7.2784	0.0122686	0.397425
ENSGACG00000013986	aldh1a3	Pigm		-7.59117	0.000470403	0.0378685	-10.2495	0.0141387	0.411702
ENSGACG00000018129	spon2a			-10.0129	0.000460966	0.0378685	-4.95978	0.306086	0.826589
ENSGACG00000006138				7.78204	0.000468192	0.0378685	1.53564	0.61081	0.931512
ENSGACG00000007601	PTPRB			-5.13414	0.000469687	0.0378685	-0.830091	0.68229	0.948959
ENSGACG00000006141	fan1			-4.86107	0.000466943	0.0378685	-0.251068	0.881196	0.987011
ENSGACG00000004287	adgrf3b			15.4589	0.000486693	0.0386504	24.4748	0.00534003	0.289773
ENSGACG00000009957	stx1a			-7.43307	0.000485558	0.0386504	-3.3806	0.338302	0.838449
ENSGACG00000003491	cat			-5.0242	0.000484967	0.0386504	-0.886671	0.637765	0.937203
ENSGACG00000012758	fam107b			-4.21474	0.000493264	0.0389966	-2.80705	0.197943	0.77164
ENSGACG00000007136	clec3ba			-6.95592	0.000496454	0.0390736	-10.4892	0.00458545	0.268202
ENSGACG00000005198	MMP23B			-5.0261	0.000506307	0.0394989	-3.77555	0.167659	0.746079
ENSGACG00000013454	myo5b			3.84231	0.000506339	0.0394989	2.9589	0.19409	0.768992
ENSGACG00000010496	rcn2			-5.9778	0.000519467	0.0396459	-6.10848	0.028844	0.511418
ENSGACG00000004468				5.06284	0.000512214	0.0396459	6.20054	0.0297805	0.51518
ENSGACG00000015721	2021-09-02			-3.4469	0.000513681	0.0396459	-3.57738	0.091449	0.661656
ENSGACG00000009959	RELN			-7.90675	0.000517415	0.0396459	-5.11308	0.189114	0.764286
ENSGACG00000019883				4.36182	0.000519336	0.0396459	1.20108	0.613704	0.931881
ENSGACG00000007186	myo9ab			-6.97687	0.000524314	0.0398433	-1.87314	0.553813	0.919786
ENSGACG00000001586	wnk2			-8.90941	0.000535261	0.0403269	-7.60935	0.0867072	0.652959
ENSGACG00000004533	fgfr3	Pigm		3.23178	0.000539827	0.0403269	3.19907	0.115022	0.696472
ENSGACG00000005889	ano5a			-5.6749	0.000538943	0.0403269	-0.886476	0.737936	0.959055
ENSGACG00000006822	samm50			-5.26947	0.000534168	0.0403269	0.0636401	0.971696	0.996519
ENSGACG00000004499	si:dkey-83h2.5			8.56507	0.000543217	0.040409	2.64731	0.444138	0.88385
ENSGACG00000003562	bmt2			-6.31057	0.000545553	0.0404122	0.546797	0.809474	0.976904
ENSGACG00000019416	HMX1			-10.3437	0.000562975	0.0413552	-21.875	3.24062e-05	0.0290615
ENSGACG00000005541				-5.12022	0.000560918	0.0413552	-0.37766	0.840185	0.979566
ENSGACG00000003768	FLNB			4.62785	0.000570699	0.0417282	6.65855	0.00812757	0.341445
ENSGACG00000004676	exoc3l4			4.33771	0.000572786	0.0417282	2.22622	0.226045	0.783198
ENSGACG00000006745	DYNC1I1			6.96993	0.000580455	0.0421129	3.68133	0.368352	0.851955
ENSGACG00000018321	krt99		QTL(IX)	8.61748	0.000590422	0.0426604	8.32633	0.0709009	0.626273
ENSGACG00000015048				-7.7538	0.000596461	0.0427911	-12.2229	7.59757e-05	0.0465129
ENSGACG00000010239	lrrc61			-5.98903	0.000597085	0.0427911	-1.67824	0.516962	0.908575
ENSGACG00000018970				2.57235	0.000600721	0.0428099	1.39003	0.392146	0.863722
ENSGACG00000015237	dhrsx	Pigm		7.97776	0.000602204	0.0428099	-0.105217	0.978383	0.998042
ENSGACG00000014109				9.77406	0.000609073	0.0429518	1.28194	0.723167	0.956869
ENSGACG00000010700	foxb1a			26.1377	0.000608376	0.0429518	NA	NA	NA
ENSGACG00000004931	dlx1a			-7.44453	0.000614578	0.0430967	-13.1465	0.000840679	0.141096
ENSGACG00000005255	kbtbd4			-6.0092	0.000616017	0.0430967	-2.00729	0.386454	0.860548
ENSGACG00000006453	rab3db			4.81284	0.000630705	0.0439499	5.19167	0.0487077	0.572124
ENSGACG00000002824	nkx6.2		QTL(VI)	-12.1571	0.000647832	0.0446685	-16.8201	0.000536691	0.115601
ENSGACG00000003636	raly			-13.8638	0.000648618	0.0446685	-15.71	0.0200157	0.455337
ENSGACG00000010060	PRKAR2B			26.0169	0.000647399	0.0446685	6.25118	0.827993	NA
ENSGACG00000004212	si:dkey-178e17.1			2.85661	0.000654507	0.0448987	0.977233	0.563571	0.922073
ENSGACG00000013623	tmtc2b			-8.60117	0.000657959	0.0449605	-3.63863	0.393765	0.864091
ENSGACG00000018365	hmx4		QTL(IX)	-5.63766	0.00067354	0.0456712	-7.33568	0.0236419	0.481333
ENSGACG00000010417	megf8			-5.31779	0.000673231	0.0456712	-0.680186	0.775284	0.970212
ENSGACG00000010042				-6.33989	0.00068472	0.0458997	-3.85599	0.273311	0.806918
ENSGACG00000010555				8.45262	0.000681039	0.0458997	4.39328	0.374668	0.854107
ENSGACG00000018409	pcdh10a	Pigm	QTL(IX)	8.67965	0.000684429	0.0458997	-0.802301	0.877023	0.986068
ENSGACG00000012703	sema3ab			-5.00936	0.000688423	0.0459731	-7.25194	0.00592686	0.299327
ENSGACG00000012412	arsa			6.69873	0.000705036	0.0469048	-1.61642	0.382767	0.858866
ENSGACG00000012891	si:dkey-266m15.5			-3.12949	0.000710993	0.0469738	-3.37375	0.0838686	0.646745
ENSGACG00000017412	TTC39B	Pigm	QTL(IX)	18.6074	0.000711401	0.0469738	5.64097	0.584356	0.927768
ENSGACG00000009875	olfm2a			-7.59154	0.000716988	0.0470851	-7.36913	0.0865855	0.652959
ENSGACG00000016271	sqstm1			2.79205	0.000718429	0.0470851	2.56948	0.150304	0.734085
ENSGACG00000006887				2.85835	0.00073177	0.0477819	3.50425	0.0669772	0.618956
ENSGACG00000007063	evplb			5.79783	0.000737827	0.0479996	3.05789	0.278905	0.811759
ENSGACG00000008550				-4.13044	0.000750038	0.0485018	-1.12953	0.451397	0.885942
ENSGACG00000012099	erc1a			7.73476	0.000751049	0.0485018	-1.35459	0.665121	0.943859
ENSGACG00000011505	unc45a			-3.66668	0.000761134	0.0489737	-0.292004	0.850946	0.981338
ENSGACG00000005940	fibina			-5.76148	0.000775031	0.0496865	-2.02397	0.46182	0.889302
