# Supplementary material for: Gene expression in male and female stickleback from populations with convergent and divergent throat coloration
Source: Ecol Evol. 2022 Apr 29;12(5):e8860. doi: 10.1002/ece3.8860 (PMC9055290; doi:10.1002/ece3.8860)
Supplement: Supplementary file 13 — Table S13 [file ECE3-12-e8860-s004.xlsx]

## Sheet: Sheet1
Suppl. Table 13. Significant (padj) genes from DESeq2 analysis of chroma for males and females of Little Campbell Stream population (N=11), and corresponding results for analysis of females only (N=8). QTL Yong indicates whether the gene was present in a QTL identified in Yong et al. 2016; candidate pigment gene assignment based on published compilations (neither applied for these genes).
Gene stable ID	Gene name	Candidate Pigment Gene	QTL Yong (Linkage Group)	Chroma Log2FoldChange, Both Sexes	Chroma pvalue, Both Sexes	Chroma padj, Both Sexes	Chroma Log2FoldChange, Females	Chroma pvalue, Females	Chroma padj, Females
ENSGACG00000001932				20.154	6.1573e-07	0.00552494	20.7332	0.000287006	0.0522779
ENSGACG00000016885	opn4xa			8.60394	4.18644e-07	0.00552494	9.29605	4.17348e-05	0.0164303
ENSGACG00000018991	zgc:55262			8.18768	1.11559e-06	0.00667343	5.23384	0.00780659	0.346241
ENSGACG00000005331	chid1			-5.98243	4.23152e-06	0.0189847	-4.18408	0.00921198	0.360119
ENSGACG00000003209	slc7a5			14.9728	6.05167e-06	0.0217207	4.79517	0.0896697	0.601377
ENSGACG00000003039				17.026	1.557e-05	0.0349273	18.4005	1.799e-05	0.00838492
ENSGACG00000004102	COLEC12			-5.04947	1.2229e-05	0.0349273	-6.23232	0.000138102	0.0312644
ENSGACG00000012763				-15.2066	1.49591e-05	0.0349273	-14.9578	0.0216295	0.454006
ENSGACG00000011538	cib1			-5.39028	2.15508e-05	0.0407258	-3.72491	0.0164939	0.421321
ENSGACG00000019796	si:dkey-5i3.5			10.6342	2.26935e-05	0.0407258	4.77495	0.0676637	0.573408
