# Supplementary material for: Gene expression in male and female stickleback from populations with convergent and divergent throat coloration
Source: Ecol Evol. 2022 Apr 29;12(5):e8860. doi: 10.1002/ece3.8860 (PMC9055290; doi:10.1002/ece3.8860)
Supplement: Supplementary file 14 — Table S14 [file ECE3-12-e8860-s015.xlsx]

## Sheet: Sheet1
Suppl. Table 14. Significant (padj) genes from DESeq2 analysis of chroma (model also included sex main effect) for males and females of Little Campbell Stream population (N=11), and results for analysis of chroma for females only (N=8). QTL Yong indicates whether the gene was present in a QTL identified in Yong et al. 2016; candidate pigment gene assignment based on published compilations.
Gene stable ID	Gene name	Candidate Pigment Gene	QTL Yong (Linkage Group)	Chroma Log2FoldChange (model includes sex), Both Sexes	Chroma pvalue (model includes sex), Both Sexes	Chroma padj (model includes sex), Both Sexes	Chroma Log2FoldChange, Females	Chroma pvalue, Females	Chroma padj, Females
ENSGACG00000009754	riok2			12.2549	1.14498e-06	0.0232361	12.4666	4.70187e-06	0.00438297
ENSGACG00000006524	loxhd1b			-30.4963	4.24921e-06	0.0287445	-28.7755	1.55958e-06	0.00205956
ENSGACG00000012470				32.1149	3.84732e-06	0.0287445	24.5213	0.0711523	NA
ENSGACG00000004102	COLEC12			-6.23085	1.04652e-05	0.0424763	-6.23232	0.000138102	0.0312644
ENSGACG00000012998	cramp1			7.19575	1.03011e-05	0.0424763	7.50995	6.44906e-05	0.0208568
