# Supplementary material for: Gene expression in male and female stickleback from populations with convergent and divergent throat coloration
Source: Ecol Evol. 2022 Apr 29;12(5):e8860. doi: 10.1002/ece3.8860 (PMC9055290; doi:10.1002/ece3.8860)
Supplement: Supplementary file 15 — Table S15 [file ECE3-12-e8860-s013.xlsx]

## Sheet: Sheet2
Suppl. Table 15. Significant (padj) genes from DESeq2 analysis of chroma*sex interaction (model included main effects and interaction) for males and females of Little Campbell Stream population (N=11), and results for analysis of chroma for females only (N=8). QTL Yong indicates whether the gene was present in a QTL identified in Yong et al. 2016; candidate pigment gene assignment based on publis…
Gene stable ID	Gene name	Candidate Pigment Gene	QTL Yong (Linkage Group)	Sex*Chroma Interaction pvalue	Sex*Chroma Interaction padj	Chroma pvalue, Females	Chroma padj, Females
ENSGACG00000004694				1.73027e-11	1.41276e-07	0.0909274	0.604511
ENSGACG00000018560				2.83188e-07	0.00115611	2.20744e-08	0.000174907
ENSGACG00000000138	psmb12			6.25816e-05	0.0425815	1.33452e-05	0.00754
ENSGACG00000000405				3.46601e-05	0.0425815	0.222834	0.722351
ENSGACG00000000715	serpine1			2.59433e-05	0.0425815	0.0162057	0.421004
ENSGACG00000006334				4.44877e-05	0.0425815	0.000276955	0.0511292
ENSGACG00000006753				6.22037e-05	0.0425815	0.00713034	0.333317
ENSGACG00000011093				3.76105e-05	0.0425815	0.00143655	0.150389
ENSGACG00000016945	tescb			2.96624e-05	0.0425815	0.529417	0.874846
ENSGACG00000018002				4.90509e-05	0.0425815	0.173105	0.687926
ENSGACG00000018137	egr1			3.57785e-05	0.0425815	0.690893	0.931523
ENSGACG00000020921				5.97247e-05	0.0425815	0.0327341	0.488641
ENSGACG00000002905	blnk		QTL(VI)	7.19308e-05	0.0451781	0.00895294	0.360119
