# Supplementary material for: Gene expression in male and female stickleback from populations with convergent and divergent throat coloration
Source: Ecol Evol. 2022 Apr 29;12(5):e8860. doi: 10.1002/ece3.8860 (PMC9055290; doi:10.1002/ece3.8860)
Supplement: Supplementary file 16 — Table S16 [file ECE3-12-e8860-s002.xlsx]

## Sheet: WGCNA
Suppl. Table 16. Correlations with red chroma for WGCNA modules for females of British Columbia stickleback (N=20).
Module	Correlation with Chroma	p value	padj
MEcoral1	-0.587309	0.0065	0.0428592
MElightsteelblue	-0.574707	0.008	0.0428592
MEdarkturquoise	-0.472149	0.0356	0.126422
MEthistle2	-0.416712	0.0676	0.196608
MEplum1	-0.294475	0.2076	0.313649
MElightgreen	-0.123982	0.6025	0.699237
MElightyellow	0.181328	0.4442	0.588969
MEgreen	-0.290038	0.2148	0.313649
MElightcoral	-0.296467	0.2044	0.313649
MEsalmon4	-0.305682	0.19	0.313649
MElightsteelblue1	-0.563648	0.0096	0.0441051
MEmidnightblue	-0.621437	0.0034	0.0367668
MEyellow	-0.36482	0.1138	0.260006
MEdarkorange	-0.40377	0.0775	0.20661
MEfloralwhite	-0.38475	0.0939	0.231193
MEorangered4	0.117626	0.6214	0.699237
MEdarkmagenta	-0.168154	0.4785	0.588969
MEpink	-0.0859243	0.7187	0.741889
MEcyan	0.641415	0.0023	0.0367668
MEroyalblue	0.341439	0.1407	0.300072
MEbrown4	0.10631	0.6555	0.699237
MEwhite	0.109393	0.6462	0.699237
MEcoral2	0.28954	0.2156	0.313649
MEdarkslateblue	0.298476	0.2012	0.313649
MEdarkorange2	0.584755	0.0068	0.0428592
MEgrey60	0.429568	0.0587	0.187925
MEantiquewhite4	0.67	0.0012	0.0367668
MEblue	0.31156	0.1812	0.313649
MEsienna3	0.0621613	0.7946	0.794597
MEivory	0.54933	0.0121	0.0484626
MEblack	0.281881	0.2286	0.318014
MEplum2	0.17248	0.4671	0.588969
