# Supplementary material for: Gene expression in male and female stickleback from populations with convergent and divergent throat coloration
Source: Ecol Evol. 2022 Apr 29;12(5):e8860. doi: 10.1002/ece3.8860 (PMC9055290; doi:10.1002/ece3.8860)
Supplement: Supplementary file 17 — Table S17 [file ECE3-12-e8860-s007.xlsx]

## Sheet: statsZ,BCOnlyFemaleVsMale_modul
Suppl. Table 17. Preservation of BC female (N-20) WGCNA gene expression modules in BC male (N=17) stickleback gene expression. Zsummary.pres values greater than two indicate the significant detectability of the module in the other sex.
Module	Zsummary.qual	Z.propVarExplained.qual	Z.meanSignAwareKME.qual	Z.meanSignAwareCorDat.qual	Z.meanAdj.qual	Z.meanMAR.qual	Zsummary.pres	Zdensity.pres	Zconnectivity.pres	Z.propVarExplained.pres	Z.meanSignAwareKME.pres	Z.meanSignAwareCorDat.pres	Z.meanAdj.pres	Z.meanMAR.pres	Z.cor.kIM	Z.cor.kME	Z.cor.kMEall	Z.cor.cor	Z.cor.MAR
salmon4	21.0666	15.5658	14.6657	26.5674	29.5345	8.40692	5.05252	3.16199	6.94305	-2.47307	8.79705	14.4326	-2.5941	-1.7008	6.94305	6.04201	57.5431	18.6048	5.00093
coral2	17.5288	13.2781	12.6072	21.7795	23.1863	7.36867	5.698	4.68586	6.71014	0.545024	8.8267	17.6166	-0.133668	-0.282862	5.66696	6.71014	53.5942	16.9374	5.23972
orangered4	18.221	14.7133	14.6128	22.749	21.7286	9.05605	6.01995	5.5588	6.48109	-0.25579	10.3635	23.9508	0.754106	1.7842	6.48109	4.98839	22.039	30.5632	7.24688
darkorange	34.7017	25.7439	23.1825	43.6594	49.7132	11.6134	6.12912	6.60502	5.65322	-0.229342	13.3206	42.1699	-0.110558	-0.521709	4.30796	5.65322	48.7202	32.7184	4.83898
darkslateblue	12.995	11.3005	12.0035	16.9496	13.9864	5.93222	8.85305	9.53469	8.17141	3.14169	11.2282	28.1095	7.84119	6.23447	5.95082	8.17141	88.6932	25.536	5.28713
lightsteelblue1	22.2719	17.9432	15.981	26.6006	36.377	10.5326	9.35204	5.41803	13.286	0.301595	9.46427	23.3865	1.3718	1.48092	9.6616	13.286	34.7972	31.5898	8.74949
floralwhite	32.7193	24.4919	20.8832	40.9468	64.6799	15.46	10.504	11.207	9.80107	4.81819	15.8346	49.644	6.57936	3.35265	6.28942	9.80107	77.1813	34.322	6.62246
darkorange2	28.982	21.271	19.3953	36.6931	48.2475	12.6926	10.6851	12.7138	8.65654	5.75958	18.658	54.7529	6.76951	1.67949	6.25723	8.65654	117.792	30.556	6.19601
royalblue	39.3585	31.2486	28.0831	47.4685	56.3395	15.9978	10.9004	9.44264	12.3582	-1.60444	19.8254	61.7098	-0.940144	-0.180171	7.6676	12.3582	59.5495	69.8029	7.55244
cyan	25.2829	21.7148	22.0201	34.5791	28.5458	10.957	12.846	15.0314	10.6607	7.83757	22.2252	82.6946	7.0935	3.70231	6.30058	10.6607	145.526	67.8213	6.58228
sienna3	21.1128	16.3846	15.6552	26.2106	25.8409	8.28537	13.0168	15.6287	10.4049	9.30087	18.696	59.2985	12.5614	3.12099	10.1597	10.4049	145.526	33.7894	9.99617
ivory	25.4218	18.1309	17.2014	33.564	32.7127	8.1463	13.0294	17.3739	8.68495	8.80759	20.9428	58.0042	13.805	6.1396	6.77884	8.68495	160.859	28.5873	6.72045
lightyellow	34.9231	25.4101	23.0698	44.436	46.457	10.2337	13.6599	13.8933	13.4265	6.12216	21.6644	72.7398	5.01568	0.137851	8.92159	13.4265	104.691	51.7222	6.89745
grey60	48.0693	34.6735	31.3214	61.4652	71.1056	20.4415	17.2416	16.7423	17.7409	4.94613	27.6415	114.676	5.84311	3.51311	10.5441	17.7409	110.333	86.459	7.47363
lightcoral	44.1155	33.3625	31.2577	60.5716	54.8685	13.5967	17.4482	18.2418	16.6546	7.47095	29.0126	117.865	6.59627	2.4916	14.097	16.6546	87.5522	90.6271	17.7412
green	39.6405	32.0584	31.8401	50.6975	47.2225	13.2534	19.2983	20.3238	18.2728	10.2038	29.5096	117.722	11.138	4.73203	15.2448	18.2728	97.56	104.146	14.796
white	39.6799	28.7556	26.3817	51.9769	50.6043	12.4228	20.3439	22.5944	18.0934	11.8437	32.3952	137.108	12.7937	3.87621	12.1799	18.0934	109.403	79.6707	10.9057
brown4	38.6118	32.9579	33.0011	47.2949	44.2224	12.8452	21.2109	22.1353	20.2865	11.2027	33.0679	160.629	7.69024	0.838578	17.0988	20.2865	79.2419	159.495	16.7332
blue	53.2953	39.6823	37.2725	66.9082	78.197	20.4733	21.2823	17.7891	24.7756	5.58294	29.9953	123.538	3.99467	-0.674139	21.1778	24.7756	104.757	132.495	19.3142
darkmagenta	43.7663	32.8108	29.3594	54.7218	69.2924	21.5695	21.4979	25.2521	17.7438	12.018	29.6257	124.446	20.8784	11.8957	12.7355	17.7438	93.8126	110.907	10.9421
black	32.4376	30.1338	29.9294	45.3057	34.7413	7.528	23.5482	25.4045	21.692	14.4659	33.1819	164.013	17.627	5.5536	17.5095	21.692	152.096	93.0398	16.9401
pink	43.728	31.4316	28.8474	56.0244	77.3374	23.4715	23.9429	24.7502	23.1355	12.1509	26.3387	115.137	23.1617	13.7231	17.9358	23.1355	83.3909	112.385	18.2098
lightsteelblue	24.5321	18.0938	15.1761	30.9705	77.5718	16.2311	25.5894	43.6252	7.55366	17.9875	18.6518	68.5986	97.3801	20.2536	6.22678	7.55366	152.67	23.4907	6.52805
darkturquoise	37.2577	28.0986	25.3903	46.4169	55.3669	13.091	26.4315	35.5771	17.2858	18.0252	28.3636	122.449	42.7906	13.872	13.9703	17.2858	156.102	70.0898	13.4412
plum2	55.4878	41.2726	39.1502	69.703	72.6044	16.8069	26.6019	21.0909	32.1129	9.26477	32.9171	167.717	9.15008	3.33955	22.3307	32.1129	110.188	143.758	21.9675
antiquewhite4	42.7596	35.7839	35.2157	55.5917	49.7353	11.3161	27.5953	28.9476	26.2429	17.4909	40.4043	207.947	17.435	2.15207	19.7965	26.2429	147.394	146.645	20.3483
midnightblue	43.1016	33.6297	30.0251	52.5735	67.7035	19.7221	29.598	39.1463	20.0497	21.3529	32.0148	138.978	46.2778	19.9358	15.6775	20.0497	151.793	122.197	15.2088
thistle2	35.8403	27.0299	24.1782	44.6508	53.9794	16.4772	29.9696	41.0058	18.9334	20.1438	31.9357	172.134	50.0758	18.8332	13.3943	18.9334	166.121	100.101	13.5301
yellow	50.8436	39.2709	36.2749	62.4162	88.1807	27.3429	38.8058	44.99	32.6216	23.1121	39.4966	215.68	50.4834	22.3984	26.7154	32.6216	111.789	193.191	25.1669
lightgreen	49.0177	34.4665	31.7888	63.5689	68.8229	18.8387	43.1863	59.9509	26.4218	30.9866	38.883	233.297	81.0189	29.2942	17.4654	26.4218	116.176	153.381	18.3861
plum1	35.8203	25.0997	21.0146	46.5409	77.0285	18.592	47.3233	80.1269	14.5197	26.3935	27.4577	132.796	133.058	32.2572	10.4145	14.5197	108.703	47.9086	9.21637
coral1	60.6644	45.2427	41.2058	76.0862	109.748	33.3082	62.6051	91.2804	33.9298	43.3372	59.794	334.358	122.767	41.77	25.5951	33.9298	157.091	232.544	25.2018
