# Supplementary material for: Gene expression in male and female stickleback from populations with convergent and divergent throat coloration
Source: Ecol Evol. 2022 Apr 29;12(5):e8860. doi: 10.1002/ece3.8860 (PMC9055290; doi:10.1002/ece3.8860)
Supplement: Supplementary file 18 — Table S18 [file ECE3-12-e8860-s019.xlsx]

## Sheet: WGCNA
Suppl. Table 18. Correlations with red chroma for WGCNA modules for males of British Columbia stickleback (N=16).
Module	Correlation with Chroma	p value	padj
MEdarkmagenta	-0.689112	0.0031	0.0393705
MEmidnightblue	-0.265262	0.3208	0.534583
MEthistle2	-0.501189	0.048	0.149884
MEgreen	-0.0491542	0.8565	0.892233
MEdarkgreen	-0.119913	0.6582	0.783617
MEdarkred	-0.464599	0.0698	0.193934
MEroyalblue	0.158896	0.5567	0.69585
MEskyblue	0.188542	0.4844	0.672727
MEpaleturquoise	0.0521758	0.8478	0.892233
MEdarkgrey	0.599219	0.0142	0.088532
MElightcyan1	0.518461	0.0396	0.149884
MElavenderblush3	-0.249167	0.3521	0.550081
MEhoneydew1	0.162446	0.5478	0.69585
MEblack	-0.381954	0.1443	0.304376
MElightcyan	-0.412795	0.112	0.280115
MEmagenta	-0.627237	0.0093	0.0775121
MEbisque4	-0.101485	0.7084	0.805023
MEbrown	0.352408	0.1807	0.322612
MEdarkorange	0.370072	0.1583	0.304376
MEmaroon	0.213444	0.4274	0.628459
MEblue	0.504251	0.0464	0.149884
MEdarkturquoise	0.373312	0.1544	0.304376
MElightyellow	-0.0306563	0.9103	0.910265
MEgrey60	0.574825	0.0198	0.0992317
MElightsteelblue1	0.790659	0.0003	0.0066533
