# Supplementary material for: Gene expression in male and female stickleback from populations with convergent and divergent throat coloration
Source: Ecol Evol. 2022 Apr 29;12(5):e8860. doi: 10.1002/ece3.8860 (PMC9055290; doi:10.1002/ece3.8860)
Supplement: Supplementary file 19 — Table S19 [file ECE3-12-e8860-s009.xlsx]

## Sheet: statsZ,BCOnlyMaleVsFemale_modul
Suppl. Table 19. Preservation of BC male (N=17) WGCNA gene expression modules in BC female (N=20) stickleback gene expression. Zsummary.pres values greater than two indicate the significant detectability of the module in the other sex.
Module	Zsummary.qual	Z.propVarExplained.qual	Z.meanSignAwareKME.qual	Z.meanSignAwareCorDat.qual	Z.meanAdj.qual	Z.meanMAR.qual	Zsummary.pres	Zdensity.pres	Zconnectivity.pres	Z.propVarExplained.pres	Z.meanSignAwareKME.pres	Z.meanSignAwareCorDat.pres	Z.meanAdj.pres	Z.meanMAR.pres	Z.cor.kIM	Z.cor.kME	Z.cor.kMEall	Z.cor.cor	Z.cor.MAR
darkgreen	52.6473	43.0986	42.4817	62.1961	71.0715	17.0139	5.96933	4.62943	7.30923	-3.81623	13.0751	77.476	-4.35774	-4.83078	7.30923	2.72394	54.9968	94.2093	10.0724
bisque4	39.7073	28.4648	24.6813	50.9497	54.9889	10.465	7.6656	8.27507	7.05613	1.72221	14.8279	52.2524	0.264356	0.889412	3.07512	7.05613	70.6803	33.0579	5.38958
honeydew1	20.7573	16.511	13.4136	25.0036	47.7689	10.5783	8.11616	12.5038	3.72852	6.48734	9.40366	24.1	15.6039	6.62422	3.72852	3.45906	33.9759	8.22848	3.99886
darkgrey	43.3746	32.4896	30.6647	54.2596	58.5225	13.2811	9.20726	11.5476	6.86697	2.35707	20.738	98.2801	1.10088	0.0963989	6.02463	6.86697	89.4344	57.5038	9.4146
paleturquoise	12.2085	11.9294	12.4876	14.9918	10.9639	4.01606	9.57303	10.062	9.08407	4.44176	15.6822	58.9039	3.72945	0.0336958	7.39386	9.08407	90.7177	35.762	5.41224
lavenderblush3	19.2023	15.5016	14.2898	22.903	25.6402	7.90781	11.663	16.7892	6.53675	5.19275	9.63907	25.8972	23.9394	13.3821	6.53675	6.19358	9.13999	19.5603	6.27288
maroon	20.9162	16.484	14.6702	25.3485	38.0378	9.45167	11.7339	16.4725	6.99533	8.61597	13.0031	38.4368	19.9419	7.98239	6.57268	6.99533	50.7014	25.7695	6.34679
darkturquoise	36.8203	30.8382	29.8704	44.872	42.8024	10.2801	14.8941	11.3947	18.3936	1.2485	21.4941	111.62	1.29518	2.16681	13.9926	18.3936	135.372	103.676	10.9599
lightcyan1	30.2314	28.3376	29.482	41.9979	30.9807	7.85179	15.6171	14.1315	17.1027	6.95979	20.9625	138.668	7.3006	3.05156	13.2805	17.1027	73.442	119.565	13.8718
grey60	37.4794	30.5173	29.1736	49.7497	44.4415	10.5324	16.7541	18.9848	14.5234	9.00081	27.5389	162.737	10.4307	6.54559	11.5362	14.5234	122.024	94.3827	12.8281
brown	35.3551	33.6049	33.6576	50.3602	37.0527	5.45012	17.6731	14.9368	20.4093	5.59132	24.2823	156.459	4.44162	0.451748	15.8281	20.4093	72.8781	152.063	16.5795
lightyellow	44.4796	33.4847	32.428	55.7088	55.4744	11.8491	17.9906	19.587	16.3943	9.71413	26.349	155.641	12.8251	6.14125	11.9543	16.3943	119.461	98.6056	13.0347
blue	37.5868	34.061	32.5663	46.5753	41.1127	6.43814	19.4506	12.3032	26.598	-1.43501	23.4779	149.717	1.12861	0.980514	16.9295	26.598	138.974	158.226	16.1602
darkred	46.1762	37.7047	35.6013	54.6476	60.3974	16.4272	20.064	13.569	26.559	0.198994	23.4752	134.802	3.6628	4.8681	21.8699	26.559	122.077	172.947	20.8032
skyblue	41.0802	35.1226	34.2659	53.6098	47.0377	8.34225	20.8106	20.8851	20.7362	11.5028	27.2303	188.89	14.5399	6.34577	17.2824	20.7362	110.979	137.149	16.4299
darkmagenta	39.5952	28.9298	24.0997	50.2605	69.2122	12.9607	21.1043	34.3831	7.82559	17.965	27.0961	150.791	41.6701	12.923	5.33609	7.82559	112.518	38.6977	4.99379
royalblue	37.4819	29.5924	27.3145	45.3715	51.1739	11.0233	23.2059	27.9757	18.436	13.2813	31.8927	218.776	24.0587	13.2911	12.1169	18.436	107.373	124.618	14.5119
midnightblue	26.0758	23.2787	22.9008	34.6355	28.8729	5.4785	23.2165	27.0587	19.3742	15.3315	24.012	140.972	30.1055	12.1278	11.9559	19.3742	121.95	93.4859	11.934
thistle2	37.8645	29.5346	26.9936	49.189	46.1944	9.86895	23.7849	32.0437	15.5262	18.1638	28.7048	178.734	35.3825	11.7894	10.1078	15.5262	103.543	70.1981	10.5728
magenta	33.6541	31.4897	27.8111	35.8185	48.8355	13.7045	25.5474	13.4938	37.601	1.96595	25.0216	180.883	1.70118	0.29435	25.8263	37.601	140.644	192.213	25.4988
black	58.7907	45.7225	37.9205	71.8588	131.204	36.5047	26.9343	21.5544	32.3142	9.23104	27.7816	167.789	15.3271	13.0127	20.3422	32.3142	92.9718	196.593	19.2528
darkorange	38.7777	30.5765	28.7908	46.979	52.1854	16.4349	27.8274	32.0969	23.5579	14.8035	28.6466	178.013	35.5472	23.2539	18.4832	23.5579	79.3647	143.564	17.9486
lightsteelblue1	42.9884	36.3192	34.4471	49.6575	53.811	13.1924	33.7809	39.7705	27.7912	22.7067	35.5648	284.262	43.9762	18.4991	23.3216	27.7912	104.165	217.689	25.2304
lightcyan	60.3963	48.7484	41.5682	72.0442	121.867	35.4777	39.6379	43.505	35.7707	25.3566	37.8478	302.264	49.1622	21.8466	25.68	35.7707	141.613	270.332	24.8272
green	55.7352	43.1505	37.2327	68.3199	113.416	34.0371	42.9297	46.7408	39.1185	24.6927	39.2426	316.656	54.2391	28.3334	25.2242	39.1185	117.492	261.411	23.971
