# Supplementary material for: Gene expression in male and female stickleback from populations with convergent and divergent throat coloration
Source: Ecol Evol. 2022 Apr 29;12(5):e8860. doi: 10.1002/ece3.8860 (PMC9055290; doi:10.1002/ece3.8860)
Supplement: Supplementary file 20 — Table S20 [file ECE3-12-e8860-s014.xlsx]

## Sheet: Ref051920R
Suppl. Table 20. DESeq2 results for Matadero (Mat) stream red females (N=4) vs. Bonsall (Bons) stream females (N=4) and vs. Salmon (Salm) River females (N=4), showing only genes significant in both comparisons; for males in a comparable analysis against the same sets of females, significance is indicated by a “0” (“1” indicates NS, under “MatMsVsBonsFs,SalmFs,Padj<.05”), and for comparable Little…
Gene.stable.ID	Gene name	QTL Yong	Candidate Pigment Gene	MatRFsVsBonsFs, log2FoldChange	MatRFsVs BonsFs, pvalue	MatRFsVs BonsFs, padj	MatRFsVs SalmFs, log2FoldChange	MatRFsVsSalmFs, pvalue	MatRFsVs SalmFs, padj	MatMsVs BonsFs, SalmFs, Padj<.05	MatFs, Chroma, padj	LCSRFs VsBons, Salm, Padj<.05	LCSMsVs BonsFs, SalmFs, padj<.05	MatRFsVsLCSRFs, padj
ENSGACG00000006942	gpnmb		Pigm	3.5542	5.41e-21	3.63e-18	2.64536	7.81e-11	9.49e-09	0	0.0584104	1	1	2.725e-07
ENSGACG00000018528	cacng1a	QTL(IX)	Pigm	2.54069	6.57e-11	8e-09	1.3364	0.0018378	0.0197062	0	0.734891	1	1	1.03848e-25
ENSGACG00000003005	fhl2b		Pigm	1.5329	6.72e-09	5.23e-07	1.1013	0.00266892	0.0261093	1	0.815883	1	1	0.00180835
ENSGACG00000020647	dlat		Pigm	1.22072	1.53e-08	1.05e-06	0.890525	8.91e-05	0.0018271	0	0.682937	1	1	1.28172e-06
ENSGACG00000009317	adamts9		Pigm	4.01087	2.73e-07	1.29e-05	2.88512	3.05e-05	0.00077042	0	0.972259	1	1	6.15164e-06
ENSGACG00000005259	bco2b		Pigm	-2.9344	4.55e-07	2.03e-05	-1.90077	0.00155094	0.0174253	0	0.987994	1	1	0.625776
ENSGACG00000016512	myo5aa		Pigm	2.67238	4.89e-07	2.16e-05	1.41416	0.000978423	0.01239	0	0.988165	1	1	0.0329547
ENSGACG00000004400	atrn		Pigm	1.22587	1.46e-06	5.47e-05	0.975728	0.000138456	0.00258948	0	0.884118	1	1	0.00946941
ENSGACG00000007067	srm		Pigm	1.36855	1.42e-05	0.000371918	1.59069	7.09e-12	1.05e-09	0	0.736875	1	1	3.14275e-15
ENSGACG00000000906	parp3		Pigm	0.970883	1.47e-05	0.000382199	0.865976	1.48e-07	8.28e-06	0	0.832831	1	1	0.000166674
ENSGACG00000019075	sox5		Pigm	2.35946	1.73e-05	0.000440193	1.25121	0.00390721	0.0347043	0	0.919562	1	1	0.00376815
ENSGACG00000006476	abca12		Pigm	1.1849	2.15e-05	0.000530333	0.793288	0.00340234	0.0312736	0	0.827978	1	1	0.0986077
ENSGACG00000002715	slc40a1		Pigm	1.64167	4.52e-05	0.000975643	1.48278	8.95e-05	0.0018271	0	0.697724	1	1	0.000139601
ENSGACG00000005233	tshr		Pigm	2.59311	6.34e-05	0.00130467	3.30762	1.31e-06	5.74e-05	1	0.919562	1	1	2.14672e-10
ENSGACG00000004590	ece1		Pigm	-0.960891	7.56e-05	0.00150628	-0.966454	1.27e-05	0.000385437	0	0.857148	1	1	2.01944e-05
ENSGACG00000004966	irf4b		Pigm	-1.22918	8.18e-05	0.00160621	-1.0424	0.00453405	0.0387408	0	0.826589	1	1	3.24171e-05
ENSGACG00000018587	sybl1		Pigm	-1.07262	0.000100169	0.00186546	-0.892047	6.94e-05	0.00149153	0	0.808554	1	1	4.27496e-05
ENSGACG00000017412	TTC39B	QTL(IX)	Pigm	2.47936	0.000134323	0.00238482	2.12912	0.000721822	0.00973552	0	0.927768	0	0	0.068431
ENSGACG00000002374	bco1		Pigm	-1.08181	0.000168998	0.00284988	-1.18683	0.000144149	0.00266237	0	0.991104	1	1	0.00243608
ENSGACG00000012582	impdh1a		Pigm	-3.9809	0.000369396	0.00535358	-3.04219	0.000506659	0.00737934	0	NA	1	1	0.0024348
ENSGACG00000010422	trpm1b		Pigm	1.78139	0.000375247	0.00542106	2.10932	9.62e-09	7.53e-07	1	0.986848	1	1	0.0633405
ENSGACG00000012869	lipib		Pigm	3.16736	0.00140924	0.0152479	2.77346	0.00270585	0.0263716	0	0.963602	1	1	0.0051215
ENSGACG00000008181	adsl		Pigm	1.07976	0.0016175	0.0168869	1.00879	0.00412193	0.0360323	0	0.820352	1	1	0.0164252
ENSGACG00000001233	adcy5		Pigm	1.58293	0.00176443	0.0180148	1.47135	5.91e-06	0.000201029	0	0.845417	1	1	0.241605
ENSGACG00000015638	cyp2r1		Pigm	2.83875	0.00178112	0.018136	2.39498	0.00347158	0.0317952	1	0.999885	1	1	0.00822102
ENSGACG00000014945	atp7b		Pigm	2.02683	0.00207543	0.0204002	1.76732	0.00161243	0.0179067	0	0.847282	1	1	0.00338153
ENSGACG00000008433	slc24a4b		Pigm	3.43575	0.00270323	0.0246359	2.64934	0.00432338	0.0373281	0	0.973253	1	1	0.00200159
ENSGACG00000005947	sla1a		Pigm	-1.18252	0.00283646	0.0255043	-0.788069	0.00301028	0.0286794	0	0.653152	1	1	0.00298326
ENSGACG00000002481	usf2		Pigm	-0.660522	0.00409076	0.0335635	-0.67941	0.000482361	0.00708201	0	0.925934	1	1	0.039382
ENSGACG00000013555	coro1a		Pigm	-1.10493	0.00501675	0.0392197	-0.699228	0.00114139	0.0139394	0	0.901745	1	1	0.0163201
ENSGACG00000005902	dusp2		Pigm	-1.59496	0.00561746	0.042488	-1.38771	5.9e-05	0.00131177	0	0.774468	1	1	0.00265192
ENSGACG00000019617	pcdh10b		Pigm	3.13806	0.0059128	0.0441514	2.73419	0.00470531	0.0396494	0	0.131897	1	1	0.117632
ENSGACG00000018988	pnp5a		Pigm	1.63788	0.00679567	0.0490483	1.56531	0.00188682	0.0200854	1	0.737503	1	1	0.00199916
ENSGACG00000013986	aldh1a3		Pigm	-1.70909	0.00689228	0.0495682	-1.9994	6.96e-05	0.00149474	0	0.411702	1	1	0.304056
ENSGACG00000001436				-7.97865	7.42e-42	6.73e-38	-8.10742	4.82e-53	8.79e-49	0	NA	1	1	5.3088e-63
ENSGACG00000002902				6.21539	4.52e-39	2.73e-35	4.7412	2.66e-07	1.42e-05	0	0.580379	1	1	1.83487e-49
ENSGACG00000009763				-4.85898	1.18e-33	5.37e-30	-4.35035	4.61e-14	1.18e-11	0	0.821893	1	1	2.14672e-10
ENSGACG00000011097	tmc6a			-3.86044	1.55e-33	5.63e-30	-3.30534	2.26e-36	1.03e-32	0	0.876157	1	1	9.62962e-32
ENSGACG00000001536				-3.90739	6.35e-31	1.92e-27	-3.13286	1.55e-26	2.36e-23	0	0.97081	1	1	9.48118e-18
ENSGACG00000009943				4.46922	1.02e-30	2.63e-27	4.78576	9.67e-35	3.53e-31	0	0.902468	1	1	1.01813e-35
ENSGACG00000009770				-4.2699	2.67e-30	6.05e-27	-3.70568	8e-11	9.66e-09	0	0.995121	1	1	0.000125188
ENSGACG00000015028	gatm			4.79665	2.47e-29	4.97e-26	2.28417	7.25e-05	0.00154729	0	0.74239	1	1	8.45438e-17
ENSGACG00000005709				-4.43241	4.22e-28	7.66e-25	-4.59917	6.53e-29	1.08e-25	0	0.947616	1	1	7.9352e-32
ENSGACG00000009768				-4.73645	8.62e-27	1.42e-23	-4.33201	4.98e-11	6.35e-09	0	0.752314	1	1	5.77824e-05
ENSGACG00000001531				-3.89911	1.27e-24	1.64e-21	-3.24384	3.21e-10	3.44e-08	0	0.981472	1	1	8.47194e-05
ENSGACG00000014675				-3.30993	2.76e-24	3.34e-21	-2.65505	3.58e-20	2.25e-17	0	0.165839	1	1	5.12815e-33
ENSGACG00000020350	rtn2b			4.42721	5.71e-24	6.28e-21	1.84275	0.000227144	0.00387317	0	0.53872	1	1	1.82525e-10
ENSGACG00000017003	apoda.1			6.60984	5.88e-24	6.28e-21	5.00955	7.92e-15	2.45e-12	0	0.0302769	1	1	0.000189159
ENSGACG00000017908	c6			-6.22537	9.26e-24	8.84e-21	-4.58733	7.9e-30	1.44e-26	0	0.969842	1	1	1.02908e-24
ENSGACG00000018472		QTL(IX)		-4.23763	3.59e-23	3.26e-20	-3.49611	5.35e-15	1.68e-12	0	0.535537	1	1	2.67301e-16
ENSGACG00000009200				-5.81035	4.89e-23	4.22e-20	-4.72965	5.48e-14	1.35e-11	0	0.976904	1	1	1.01821e-08
ENSGACG00000006711				-4.12123	5.33e-22	4.4e-19	-3.67619	7.18e-13	1.34e-10	0	0.411702	1	1	2.66224e-08
ENSGACG00000019912	usp18			-3.68627	1.3e-21	1.02e-18	-2.68652	1.86e-09	1.74e-07	0	0.935125	1	1	1.06298e-06
ENSGACG00000011633	ces2b			3.83441	3.86e-21	2.92e-18	1.75766	5.39e-07	2.62e-05	1	0.945598	1	1	1.05285e-18
ENSGACG00000018557				-1.94221	4.3e-21	3.12e-18	-0.95794	1.45e-07	8.15e-06	1	0.980979	1	1	0.020454
ENSGACG00000009188	mxb			-4.70442	4.73e-21	3.3e-18	-3.60884	3.96e-12	6.18e-10	0	0.926483	1	1	7.95325e-06
ENSGACG00000010664	ntd5			-3.4804	7.42e-21	4.76e-18	-2.01596	1.15e-05	0.000354013	1	0.829433	1	1	2.14672e-10
ENSGACG00000003286				-5.53271	7.61e-21	4.76e-18	-3.78864	1.96e-14	5.42e-12	0	0.953063	1	1	NA
ENSGACG00000013996				-9.83409	7.92e-21	4.79e-18	-10.1388	2.72e-22	2.25e-19	0	NA	1	1	1.13132e-19
ENSGACG00000000263	abcd1			-3.8251	5.13e-20	3e-17	-4.14937	8.07e-34	2.1e-30	0	0.928219	1	1	2.98323e-43
ENSGACG00000013029				-2.87583	1.17e-19	6.62e-17	-2.30014	1.01e-16	4.09e-14	0	0.759296	1	1	2.86324e-10
ENSGACG00000007661				3.14126	1.26e-19	6.94e-17	3.1835	1.21e-12	2.11e-10	0	0.998725	1	1	1.4569e-40
ENSGACG00000009830	capn3b			3.20087	1.55e-19	8.25e-17	1.41843	0.00381449	0.0341134	0	0.954142	1	1	5.89021e-15
ENSGACG00000004676	exoc3l4			-2.08831	2.41e-19	1.25e-16	-1.58002	1.94e-12	3.28e-10	0	0.783198	1	1	6.88495e-17
ENSGACG00000019326	ponzr1			-2.2831	2.32e-18	1.17e-15	-2.13455	4.08e-22	3.24e-19	0	0.709435	1	1	7.25328e-07
ENSGACG00000015885	got2b			1.42294	3.98e-18	1.9e-15	1.2747	2.05e-14	5.57e-12	0	0.853102	1	1	3.59728e-09
ENSGACG00000005235				-4.03264	4.18e-18	1.94e-15	-3.17702	1.4e-09	1.34e-07	0	0.701992	1	1	NA
ENSGACG00000004949				-2.89402	5.02e-18	2.28e-15	-3.37462	2.46e-22	2.13e-19	0	0.565152	1	1	1.30944e-14
ENSGACG00000018769	casp3b			-5.77912	5.53e-18	2.45e-15	-4.58221	4.45e-14	1.16e-11	0	0.880974	1	1	2.52925e-06
ENSGACG00000018049				-9.39325	1.18e-17	5.11e-15	-7.19757	6.27e-11	7.73e-09	0	NA	1	1	2.68197e-06
ENSGACG00000015021	slc27a2a			6.26102	1.81e-17	7.63e-15	3.48522	1.34e-16	5.21e-14	0	0.617109	1	1	0.000374865
ENSGACG00000001964				-3.99406	2.48e-17	1.02e-14	-3.03634	6.58e-05	0.00143391	0	0.986068	1	1	0.00156245
ENSGACG00000015787				-4.81924	2.65e-17	1.07e-14	-5.46058	7.65e-13	1.39e-10	0	NA	1	1	2.55213e-14
ENSGACG00000000433				-3.79456	3.25e-17	1.25e-14	-3.81343	8.05e-18	4.08e-15	0	0.999885	1	1	3.84168e-14
ENSGACG00000001757				-4.43719	3.24e-17	1.25e-14	-3.77013	7.33e-09	5.94e-07	0	0.43317	1	1	3.80539e-05
ENSGACG00000004250	zgc:136858			-5.15321	4.21e-17	1.59e-14	-4.02958	1.84e-09	1.74e-07	0	NA	1	0	4.06232e-09
ENSGACG00000002918				-4.04085	6.84e-17	2.53e-14	-2.54405	0.00117324	0.0141759	0	0.469747	1	1	2.89098e-20
ENSGACG00000014315				-3.87394	7.47e-17	2.71e-14	-2.52084	3.21e-17	1.39e-14	0	0.693559	1	1	4.43912e-09
ENSGACG00000014542				-8.16342	8.13e-17	2.84e-14	-7.68596	1.78e-15	6.14e-13	0	0.806022	1	1	1.0605e-17
ENSGACG00000015589	stat1a			-2.09435	8.11e-17	2.84e-14	-1.65559	4.56e-08	2.99e-06	0	0.908867	1	1	2.7256e-05
ENSGACG00000014540				-8.02914	9.6e-17	3.29e-14	-7.27879	3.91e-15	1.27e-12	0	0.671535	1	1	1.55556e-17
ENSGACG00000009358				-4.84374	2.74e-16	8.89e-14	-4.23946	4.41e-15	1.41e-12	0	0.847282	1	1	3.54244e-13
ENSGACG00000005916	slc22a2			8.818	4.1e-16	1.31e-13	10.4715	1.63e-21	1.1e-18	0	0.987888	1	1	1.05285e-18
ENSGACG00000019333	aldh1l2			3.33302	6.83e-16	2.14e-13	1.83715	1.54e-05	0.000447215	0	0.838449	1	1	2.67363e-12
ENSGACG00000006045				-3.88589	1.53e-15	4.72e-13	-4.26115	8.96e-24	9.61e-21	0	0.919423	1	1	6.18461e-07
ENSGACG00000005442	fads2			4.32984	1.76e-15	5.32e-13	3.54433	3.19e-12	5.05e-10	1	0.669054	1	1	3.65923e-12
ENSGACG00000008840				-5.19732	1.83e-15	5.34e-13	-4.48298	1.84e-08	1.32e-06	0	NA	1	1	5.9717e-09
ENSGACG00000005953				-3.85819	1.79e-15	5.34e-13	-3.02254	1.83e-11	2.57e-09	0	0.93383	1	1	3.64788e-05
ENSGACG00000001540	cacna2d2b			5.30576	2.25e-15	6.47e-13	3.75338	2.8e-13	6.03e-11	0	0.947169	1	1	3.98421e-10
ENSGACG00000014992	zgc:113142			3.94227	2.33e-15	6.6e-13	1.54996	0.00613308	0.0478548	0	0.927197	0	0	0.176892
ENSGACG00000012935				-3.57138	2.9e-15	8.09e-13	-3.41687	6.83e-13	1.3e-10	0	0.995501	0	1	3.49142e-06
ENSGACG00000008263				-3.28883	4.75e-15	1.29e-12	-2.5807	1.37e-09	1.33e-07	0	0.919562	1	1	0.000695006
ENSGACG00000004517	alpl			-2.45665	4.75e-15	1.29e-12	-1.20833	2.28e-06	9.2e-05	0	0.827961	1	0	0.07847
ENSGACG00000012508	zgc:162816			3.39449	5.05e-15	1.35e-12	2.31578	7.6e-09	6.09e-07	0	0.95088	1	1	0.00909336
ENSGACG00000019773	si:ch211-256e16.11			-4.99613	5.97e-15	1.57e-12	-3.95598	5.25e-10	5.39e-08	0	NA	1	1	0.000118723
ENSGACG00000009046	rsad2			-5.0081	6.58e-15	1.71e-12	-3.71856	1.77e-08	1.28e-06	0	0.838525	1	1	NA
ENSGACG00000006714	IFI27L1			-3.04471	9.47e-15	2.39e-12	-2.21823	4.87e-08	3.14e-06	0	0.979566	1	1	0.000221736
ENSGACG00000008365	selenom			2.46665	1.05e-14	2.61e-12	1.6983	6.18e-07	2.95e-05	0	0.996982	1	1	5.70392e-18
ENSGACG00000011532	ldb3a			3.08458	1.23e-14	3.01e-12	1.31615	0.000891039	0.0115235	0	0.965887	1	1	4.15195e-09
ENSGACG00000019823				-2.45047	1.26e-14	3.05e-12	-1.86635	1.35e-10	1.58e-08	0	0.629939	1	1	5.27279e-06
ENSGACG00000011671	apobec2a			3.29501	1.32e-14	3.16e-12	2.1304	0.000325257	0.00512182	0	0.894221	1	1	4.45514e-21
ENSGACG00000011096	dynll2a			2.55961	1.72e-14	4.06e-12	1.76284	6.99e-10	7.12e-08	0	0.989602	1	1	1.89228e-27
ENSGACG00000003094				-2.72772	2.4e-14	5.57e-12	-2.09746	1e-14	2.94e-12	0	0.739407	1	1	4.31786e-18
ENSGACG00000002008	cacng6a			2.64191	2.7e-14	6.12e-12	1.73936	2.33e-06	9.33e-05	0	0.883322	1	1	2.09471e-13
ENSGACG00000017895				5.06846	4.31e-14	9.65e-12	3.77503	1.09e-14	3.16e-12	0	0.943859	1	1	4.55515e-13
ENSGACG00000003073	jam2b			4.8121	5.35e-14	1.18e-11	3.28535	0.00106118	0.0131458	0	0.935049	1	1	4.35123e-14
ENSGACG00000007933	c4b			-2.58154	5.69e-14	1.24e-11	-2.09853	1.9e-14	5.4e-12	0	0.29229	1	1	5.73948e-13
ENSGACG00000016185	smyd2a			1.84639	7.06e-14	1.52e-11	1.06766	3.78e-05	0.000919554	0	0.801385	1	1	5.83205e-08
ENSGACG00000002353	si:ch211-219a4.3			-1.32493	7.18e-14	1.53e-11	-1.14831	5.1e-13	1.01e-10	0	0.803327	1	1	1.30665e-07
ENSGACG00000015048				3.13735	1.03e-13	2.14e-11	2.35432	3.72e-12	5.84e-10	0	0.0465129	1	1	4.38368e-08
ENSGACG00000014626	hs3st1l2			-4.38989	1.06e-13	2.18e-11	-2.72266	8.74e-06	0.000282632	1	0.578136	1	1	1.32075e-05
ENSGACG00000012922				-3.09241	1.15e-13	2.32e-11	-1.76733	6.35e-05	0.00138888	0	0.50887	1	1	1.03644e-07
ENSGACG00000002963				-3.95469	1.14e-13	2.32e-11	-2.60342	3.86e-08	2.6e-06	0	0.897751	1	1	0.000250852
ENSGACG00000001407				-8.38497	1.4e-13	2.78e-11	-7.78139	1.12e-13	2.59e-11	0	NA	1	1	1.78471e-12
ENSGACG00000008527	mylk5			-2.04471	1.41e-13	2.78e-11	-1.77972	4.39e-11	5.64e-09	0	0.977953	1	1	1.31849e-11
ENSGACG00000004719				-3.31411	2.01e-13	3.91e-11	-2.34048	2.58e-05	0.000670067	0	0.998212	1	1	0.00258314
ENSGACG00000002886	NLRC5			-1.76489	2.22e-13	4.25e-11	-1.55311	6.03e-12	9.16e-10	0	0.902468	1	0	3.81226e-06
ENSGACG00000019826				-3.6242	2.92e-13	5.52e-11	-3.42491	1.73e-06	7.27e-05	0	0.996063	1	1	2.00028e-12
ENSGACG00000014312				-3.46471	3.46e-13	6.46e-11	-3.36775	2.16e-11	2.92e-09	0	0.910545	1	1	1.00719e-08
ENSGACG00000016774	socs1b	QTL(IX)		-2.18143	4.84e-13	8.88e-11	-1.94088	3.69e-07	1.85e-05	0	0.976904	1	1	1.58799e-05
ENSGACG00000009620	ctsl.1			-2.40801	4.84e-13	8.88e-11	-1.76215	0.000246498	0.00415041	0	0.920375	1	1	6.84675e-05
ENSGACG00000004686	aco2			2.2814	6.87e-13	1.23e-10	2.14004	4.26e-22	3.24e-19	0	0.7748	1	1	3.2135e-09
ENSGACG00000014455	pigr			-1.90099	6.85e-13	1.23e-10	-1.21802	1.21e-07	7e-06	0	0.449016	1	1	0.108017
ENSGACG00000012558				-3.12152	7.25e-13	1.29e-10	-3.52585	5.42e-31	1.24e-27	0	0.939415	1	1	1.99059e-10
ENSGACG00000011595				3.03982	7.46e-13	1.31e-10	2.57729	3.5e-07	1.79e-05	0	0.920627	1	1	4.27269e-17
ENSGACG00000017307	dapk2a			3.12935	7.63e-13	1.33e-10	1.58836	0.000631089	0.00881832	0	0.864894	1	1	3.00316e-06
ENSGACG00000002373				-1.71719	8.4e-13	1.45e-10	-1.73644	6.57e-18	3.42e-15	0	0.868337	1	1	2.61293e-06
ENSGACG00000015213	mxra5a			3.7817	8.66e-13	1.48e-10	2.01989	0.00201303	0.02106	1	0.952395	1	1	1.01242e-08
ENSGACG00000020190	slc37a4b			2.86873	1.23e-12	2.08e-10	1.7681	1.22e-05	0.000372678	0	0.572124	1	1	3.40053e-10
ENSGACG00000009989	caspa			2.44597	1.51e-12	2.54e-10	2.76231	1.83e-46	1.11e-42	0	0.800321	1	1	5.18579e-28
ENSGACG00000017452				-7.8668	1.56e-12	2.59e-10	-7.8905	2.48e-13	5.51e-11	0	NA	1	1	4.73459e-10
ENSGACG00000007974				-2.54057	1.67e-12	2.75e-10	-1.58482	8.21e-08	4.99e-06	0	0.918202	1	1	2.64291e-05
ENSGACG00000014830				2.68412	2.37e-12	3.88e-10	1.20636	0.00458302	0.039052	0	0.897751	1	1	2.17143e-07
ENSGACG00000012875	hsp90aa1.1			3.78514	2.8e-12	4.54e-10	2.26864	0.000101753	0.00202784	0	0.568499	1	1	7.17543e-11
ENSGACG00000006040	RYR3			2.97206	3.23e-12	5.19e-10	1.80766	3.46e-07	1.77e-05	0	0.890276	1	1	1.38704e-09
ENSGACG00000016966	CHRFAM7A			-2.67352	3.3e-12	5.25e-10	-1.97596	2.71e-05	0.00070006	0	0.834862	1	1	2.72558e-05
ENSGACG00000009866	slc25a55b			1.84254	3.86e-12	6.09e-10	1.49349	8.93e-05	0.0018271	0	0.116939	1	1	0.00253887
ENSGACG00000006358				-2.01815	4.06e-12	6.36e-10	-1.27894	5.67e-05	0.00127214	0	0.887532	1	1	0.000793681
ENSGACG00000002866				-1.92527	5.24e-12	8.05e-10	-1.97453	1.88e-17	8.56e-15	0	0.980348	1	1	1.60563e-14
ENSGACG00000000935				-7.76037	5.57e-12	8.42e-10	-7.58989	2.7e-11	3.54e-09	0	NA	1	1	0.00584497
ENSGACG00000006528	cps1			2.8727	6.35e-12	9.51e-10	2.02496	1.07e-08	8.26e-07	0	0.77676	1	1	7.96999e-11
ENSGACG00000002933				6.03194	8.68e-12	1.29e-09	7.00021	1.33e-30	2.7e-27	0	0.658008	1	1	1.59428e-43
ENSGACG00000003624	maats1			-3.0532	9.08e-12	1.33e-09	-2.64349	2.16e-11	2.92e-09	0	0.894843	1	1	1.83132e-11
ENSGACG00000001767				-4.39427	9.09e-12	1.33e-09	-4.2953	1.98e-11	2.73e-09	0	0.905799	1	1	1.17915e-06
ENSGACG00000010055	sulf2a			2.46059	9.41e-12	1.37e-09	1.51057	1.84e-05	0.000511033	0	0.999885	1	1	0.0177779
ENSGACG00000005827	fads2			4.98185	9.55e-12	1.38e-09	3.70713	6.46e-11	7.91e-09	1	0.605571	1	1	4.06232e-09
ENSGACG00000018596				8.0435	1.05e-11	1.5e-09	8.98406	4.06e-14	1.07e-11	0	0.823126	1	1	8.62849e-12
ENSGACG00000019751	zgc:110591			-1.4887	1.35e-11	1.92e-09	-1.55048	8.2e-11	9.83e-09	0	0.67572	1	1	6.88495e-17
ENSGACG00000008740	dhx58			-3.2122	1.59e-11	2.24e-09	-2.04976	1.74e-05	0.000488605	0	0.910547	1	1	NA
ENSGACG00000007475	ca6			-6.35619	2.01e-11	2.8e-09	-5.17115	6.69e-08	4.14e-06	0	NA	1	1	4.40212e-08
ENSGACG00000018905				-2.68682	2.15e-11	2.98e-09	-1.70685	7.61e-09	6.09e-07	0	0.731959	1	1	8.68419e-05
ENSGACG00000001548				-2.65329	2.29e-11	3.15e-09	-2.18168	9.98e-12	1.46e-09	0	0.735876	1	1	2.47935e-08
ENSGACG00000009905	homer1b			2.95728	2.47e-11	3.38e-09	1.61047	0.00318861	0.0299689	0	0.943287	1	1	2.80002e-09
ENSGACG00000010166	fabp7a			3.18879	2.78e-11	3.74e-09	2.82991	6.08e-07	2.92e-05	0	0.950962	1	1	4.94511e-14
ENSGACG00000000400				-4.53744	2.78e-11	3.74e-09	-2.09484	0.00326138	0.030358	0	0.98908	1	1	2.43355e-09
ENSGACG00000012783				-3.34935	3.04e-11	4.03e-09	-3.99789	2.33e-09	2.1e-07	0	0.838449	1	1	2.66812e-17
ENSGACG00000002338				-2.28251	3.03e-11	4.03e-09	-1.39635	2.63e-05	0.000680534	0	0.800321	1	1	5.44907e-05
ENSGACG00000009480				-6.86704	3.76e-11	4.95e-09	-5.70382	1.75e-08	1.28e-06	0	NA	1	1	2.01286e-12
ENSGACG00000020372				-3.11254	4.1e-11	5.35e-09	-2.12521	3.14e-12	5.03e-10	0	0.910981	1	1	4.54758e-18
ENSGACG00000007768				-4.06707	4.16e-11	5.35e-09	-3.83889	2.88e-09	2.53e-07	0	0.999885	1	1	8.81541e-13
ENSGACG00000001528				2.79977	4.14e-11	5.35e-09	2.85298	4.56e-25	6.4e-22	0	0.626383	1	1	6.90521e-12
ENSGACG00000014361	socs1a			-2.86801	5.05e-11	6.45e-09	-1.67551	7.02e-07	3.28e-05	0	0.632383	1	1	8.59113e-05
ENSGACG00000002367				-1.58786	5.31e-11	6.61e-09	-1.07859	1.4e-06	6.06e-05	0	0.902313	1	1	0.000119236
ENSGACG00000009181	epsti1			-2.64683	5.25e-11	6.61e-09	-1.46471	0.00505677	0.0417997	0	0.753321	1	1	0.000495948
ENSGACG00000019615				-8.08945	6.24e-11	7.7e-09	-6.9175	2.1e-09	1.9e-07	0	NA	0	1	0.00967729
ENSGACG00000000040				-2.58672	7.55e-11	9.13e-09	-1.77068	0.00020345	0.00353325	1	0.995181	1	1	0.000396588
ENSGACG00000010873				2.90649	9.37e-11	1.11e-08	1.52935	0.00132412	0.0155575	0	0.928123	1	1	1.75793e-05
ENSGACG00000018367	anxa6			2.25986	1.11e-10	1.3e-08	1.7484	1.59e-08	1.18e-06	0	0.919211	1	1	1.42206e-18
ENSGACG00000011072				-2.00363	1.17e-10	1.36e-08	-1.17087	4.6e-05	0.00107065	0	0.807177	1	1	2.72558e-05
ENSGACG00000011251	ywhag2			3.20076	1.24e-10	1.42e-08	2.21827	0.000127997	0.00243382	0	0.95088	1	1	5.92191e-08
ENSGACG00000000869				-7.51414	1.35e-10	1.53e-08	-6.40086	4.58e-08	3e-06	0	0.864091	1	1	1.49528e-09
ENSGACG00000020422	f11r.1			-2.00973	1.59e-10	1.79e-08	-1.27146	9.64e-07	4.33e-05	0	0.951703	1	1	2.39403e-06
ENSGACG00000016042		QTL(IX)		-4.64897	1.75e-10	1.96e-08	-4.7616	2.58e-11	3.41e-09	0	NA	1	1	1.15688e-08
ENSGACG00000007176				-2.40001	1.76e-10	1.96e-08	-1.57069	0.000133837	0.00253166	0	0.784898	1	1	0.00124205
ENSGACG00000020191	B3GAT1			2.21805	2.05e-10	2.25e-08	1.58839	6.86e-07	3.21e-05	0	0.736413	1	1	1.21976e-05
ENSGACG00000012116	slc8a3			3.3411	2.27e-10	2.48e-08	1.53021	0.00455576	0.0388919	0	0.677889	1	1	0.000125188
ENSGACG00000018759				-2.16849	2.5e-10	2.72e-08	-1.93376	4.5e-10	4.72e-08	0	0.823126	1	1	7.69548e-12
ENSGACG00000006254				-2.92621	3.08e-10	3.31e-08	-3.54037	1.26e-24	1.59e-21	0	0.783198	1	1	1.38819e-07
ENSGACG00000013484				-2.87912	3.12e-10	3.33e-08	-1.81837	0.0020048	0.0209859	0	0.970264	1	1	3.96543e-10
ENSGACG00000017671	f8			-2.22071	3.79e-10	4.02e-08	-1.36751	1.84e-06	7.7e-05	0	0.986557	1	1	8.58943e-08
ENSGACG00000000546				-3.71342	3.85e-10	4.05e-08	-1.67176	0.00328813	0.0305446	1	0.770967	1	1	8.95274e-05
ENSGACG00000015018	hdc			4.10768	3.86e-10	4.05e-08	3.65181	8.35e-08	5.06e-06	0	0.935336	1	1	0.000243132
ENSGACG00000013515	shank1			5.03545	4.26e-10	4.42e-08	2.09267	0.000252226	0.00422733	1	0.330115	1	1	0.000904075
ENSGACG00000013053	si:ch211-113e8.9			2.97576	4.46e-10	4.6e-08	7.30197	1.5e-11	2.14e-09	0	0.979439	1	1	6.13382e-12
ENSGACG00000020069				-1.90676	4.78e-10	4.91e-08	-1.4065	0.0001952	0.00342587	0	0.947146	1	1	2.41748e-06
ENSGACG00000014323	obsl1a			2.99299	5.43e-10	5.53e-08	1.49698	0.00120937	0.0144798	0	0.959055	1	1	8.70241e-06
ENSGACG00000001567				2.91222	5.65e-10	5.72e-08	1.71518	0.000255102	0.00426769	1	0.984263	1	1	5.12563e-07
ENSGACG00000013573	prf1.9			-2.24499	5.9e-10	5.91e-08	-2.15881	8.28e-14	2.01e-11	0	0.965733	1	1	5.8274e-14
ENSGACG00000013724				-5.98183	5.86e-10	5.91e-08	-4.68347	1.35e-06	5.88e-05	0	0.124104	1	1	1.24545e-07
ENSGACG00000012809				-6.18137	6.24e-10	6.22e-08	-5.6876	1.24e-06	5.43e-05	0	NA	1	1	9.55858e-09
ENSGACG00000003503	im:7150988			-6.51532	6.34e-10	6.29e-08	-6.53775	1.35e-12	2.33e-10	0	0.976904	1	1	0.000748236
ENSGACG00000019472	nav3			2.61012	6.53e-10	6.44e-08	1.29954	0.0023349	0.0235993	0	0.916745	1	1	6.24357e-05
ENSGACG00000004629	si:dkey-193c22.2			1.98391	6.84e-10	6.71e-08	1.16578	8.68e-06	0.000281648	0	0.998375	1	1	5.64511e-14
ENSGACG00000002475	ptgdsb.1			-1.78883	6.91e-10	6.74e-08	-1.16884	0.000966228	0.0122611	0	0.745371	1	1	5.17057e-06
ENSGACG00000011173				-5.09469	7.29e-10	7.07e-08	-5.9213	5.62e-20	3.42e-17	0	NA	0	0	0.00138826
ENSGACG00000019282				-1.70817	7.74e-10	7.43e-08	-1.10423	2.85e-05	0.000725937	0	0.948205	1	1	2.06662e-05
ENSGACG00000001843				-2.60271	8.01e-10	7.61e-08	-2.12731	9.26e-06	0.000297215	0	0.53872	1	1	3.37956e-10
ENSGACG00000012584	tob1a			-1.42978	8e-10	7.61e-08	-1.01329	4.23e-06	0.000151361	1	0.742628	1	1	0.00600863
ENSGACG00000009695	FAM53B	QTL(VI)		-1.57728	8.88e-10	8.39e-08	-1.20737	2.4e-10	2.63e-08	0	0.995121	1	1	8.76247e-11
ENSGACG00000007675				-3.17525	8.97e-10	8.43e-08	-1.53602	0.00223643	0.0227956	1	0.93383	1	1	2.96939e-06
ENSGACG00000013592				-2.20686	1.14e-09	1.07e-07	-1.47803	3.48e-05	0.000861444	0	0.953005	1	1	NA
ENSGACG00000019670				2.89536	1.16e-09	1.08e-07	2.46186	1.06e-07	6.25e-06	0	0.83355	1	1	3.53769e-12
ENSGACG00000010466	si:dkey-26c10.5			-1.90138	1.27e-09	1.18e-07	-2.25422	2.54e-16	9.27e-14	0	0.834272	1	1	2.20011e-09
ENSGACG00000014936				-3.91679	1.36e-09	1.25e-07	-2.1519	0.00010339	0.00205149	0	0.681428	1	1	NA
ENSGACG00000004690				-1.60582	1.63e-09	1.5e-07	-1.41695	2.29e-12	3.8e-10	0	0.744547	1	1	7.33559e-09
ENSGACG00000009235	mlf1			2.58705	1.77e-09	1.61e-07	1.89027	1.7e-07	9.41e-06	0	0.979566	1	1	2.78949e-09
ENSGACG00000001729				-3.36502	1.79e-09	1.62e-07	-2.82649	7.73e-07	3.56e-05	0	0.957065	1	1	8.2961e-14
ENSGACG00000018586	txk			-1.7464	1.84e-09	1.66e-07	-0.981285	0.000929075	0.0118722	0	0.951711	1	1	2.35812e-05
ENSGACG00000011219	ccl25b			-2.34616	2.1e-09	1.89e-07	-1.11265	7.09e-05	0.00151691	0	0.556219	1	1	0.000752616
ENSGACG00000012184	porcn			6.98522	2.16e-09	1.93e-07	4.42878	2.55e-08	1.78e-06	0	0.84877	1	1	2.23749e-07
ENSGACG00000009816	slc14a2			3.58511	2.2e-09	1.96e-07	4.58645	4.02e-18	2.16e-15	0	0.890276	1	1	0.00599345
ENSGACG00000010077	nt5dc3			1.34506	2.26e-09	2e-07	0.88787	4.15e-05	0.000986867	1	0.959378	1	1	6.19505e-05
ENSGACG00000009050	cmpk2			-3.07093	2.29e-09	2.02e-07	-1.87036	4.52e-05	0.00105574	0	0.795711	1	1	0.00270518
ENSGACG00000006275				-3.72869	2.44e-09	2.13e-07	-2.61312	2.23e-05	0.000596256	0	0.987994	1	1	0.0188361
ENSGACG00000019545				1.95337	2.74e-09	2.37e-07	1.4046	2.09e-08	1.47e-06	0	0.707823	1	1	0.00558708
ENSGACG00000012131	tuft1a			-1.60785	2.84e-09	2.44e-07	-1.00547	0.000266888	0.00441009	0	0.826589	1	1	0.000175426
ENSGACG00000008584	vtna			5.62403	2.95e-09	2.52e-07	5.42209	5.04e-11	6.38e-09	0	0.0017493	1	1	5.98522e-11
ENSGACG00000010399	stxbp6			-1.74577	3.11e-09	2.65e-07	-1.01333	0.000271308	0.00444901	1	0.744547	1	1	0.0220903
ENSGACG00000007994	fhod3b			2.46188	3.31e-09	2.79e-07	1.29823	0.0062346	0.0483367	0	0.808873	1	1	0.000250524
ENSGACG00000002997				-2.72107	3.36e-09	2.82e-07	-1.38017	0.000227965	0.00387774	0	0.996519	1	1	0.00114544
ENSGACG00000020061	S100P			-3.04244	3.85e-09	3.17e-07	-1.58355	0.000896155	0.011565	1	0.806022	1	1	0.00329878
ENSGACG00000008842				-6.8261	3.88e-09	3.19e-07	-6.37541	6.66e-07	3.14e-05	0	NA	1	1	1.20985e-06
ENSGACG00000018866				-1.76107	4.02e-09	3.27e-07	-1.37825	3.98e-05	0.000951672	0	0.826589	1	1	8.32881e-05
ENSGACG00000011412				-1.89113	4.1e-09	3.32e-07	-1.99026	8.81e-15	2.63e-12	0	0.868337	1	1	2.72479e-10
ENSGACG00000019574				-1.8428	4.35e-09	3.51e-07	-1.78071	6.34e-08	3.98e-06	0	0.999885	1	1	5.74628e-12
ENSGACG00000012795	hhatla			2.78568	5.14e-09	4.12e-07	1.23506	0.00262595	0.0258181	0	0.787092	1	1	1.18056e-12
ENSGACG00000006241	bpifcl			-1.81055	5.2e-09	4.16e-07	-1.45588	9.56e-06	0.000304847	0	0.700063	1	1	9.72857e-05
ENSGACG00000019708				3.25943	5.24e-09	4.17e-07	1.96418	8.05e-06	0.000263864	0	0.980348	1	1	3.33566e-08
ENSGACG00000009369	tmprss13b			1.91363	5.73e-09	4.54e-07	1.65896	7.03e-10	7.12e-08	0	0.864658	1	1	0.000641808
ENSGACG00000013054	tap1			-1.27749	6.02e-09	4.75e-07	-0.631366	0.000920972	0.0118018	0	0.691222	1	1	0.000229377
ENSGACG00000016044		QTL(IX)		-3.80745	6.38e-09	5.01e-07	-3.03099	7.54e-07	3.48e-05	0	0.988357	1	1	2.19401e-05
ENSGACG00000020084	zgc:172079			-2.71191	6.45e-09	5.04e-07	-2.14192	3.72e-05	0.000912816	0	0.565566	1	1	0.000152176
ENSGACG00000014595				-2.53298	6.98e-09	5.41e-07	-1.96043	2.33e-06	9.33e-05	0	0.999885	1	1	0.000180374
ENSGACG00000004176	mettl4			-2.39422	7.48e-09	5.74e-07	-1.60463	0.000193724	0.00340652	0	0.78355	1	1	0.0116553
ENSGACG00000015059	TM6SF1			2.12644	7.82e-09	5.96e-07	1.82298	1.41e-05	0.000417973	0	0.944294	1	1	3.07534e-06
ENSGACG00000018504		QTL(IX)		-3.03662	7.85e-09	5.96e-07	-2.76556	3.35e-10	3.55e-08	0	0.50887	1	1	0.000285911
ENSGACG00000005023	mybphb			2.36985	8.27e-09	6.25e-07	1.18431	0.00407094	0.0358444	0	0.939165	1	1	1.62825e-05
ENSGACG00000005722	PDK2			-3.70374	8.85e-09	6.64e-07	-4.05317	4.36e-13	8.83e-11	0	0.730251	1	1	4.47097e-14
ENSGACG00000000707	stat2			-2.44167	9.06e-09	6.76e-07	-1.50426	0.000447878	0.00667789	0	0.826589	1	1	0.000964063
ENSGACG00000000687	pfkmb			2.13709	9.71e-09	7.16e-07	1.46	0.00373306	0.0335828	0	0.972101	1	1	5.09087e-06
ENSGACG00000005690	fetub			-5.70868	9.84e-09	7.23e-07	-7.0135	7.39e-19	4.21e-16	0	NA	1	1	6.12018e-15
ENSGACG00000010578				-2.4227	1e-08	7.31e-07	-1.95944	1.02e-07	6.07e-06	0	0.720305	1	1	0.000628929
ENSGACG00000016286	MYOC			-3.13958	1.07e-08	7.73e-07	-1.71371	0.0053073	0.0431662	0	0.860548	1	1	0.00186543
ENSGACG00000009076				-7.46506	1.09e-08	7.83e-07	-2.03053	0.00109098	0.0134419	1	0.975623	1	1	NA
ENSGACG00000008260	reep1			2.35935	1.11e-08	7.95e-07	0.989797	0.004717	0.0397296	0	0.619421	1	1	0.000647455
ENSGACG00000011609				-3.2973	1.17e-08	8.3e-07	-1.85722	0.00113354	0.0138912	0	0.787092	1	1	1.13456e-06
ENSGACG00000010215	opn9			4.45806	1.19e-08	8.42e-07	2.67043	0.00497498	0.0414241	0	0.984433	1	1	2.97564e-08
ENSGACG00000016560	miga1			1.37154	1.25e-08	8.78e-07	1.05225	5.18e-06	0.00017895	0	0.577022	1	1	0.000123955
ENSGACG00000005101	trib1			-1.72586	1.32e-08	9.25e-07	-1.68642	4.84e-14	1.21e-11	0	0.838449	1	1	3.82366e-06
ENSGACG00000002716	prdm1b			-2.83555	1.33e-08	9.25e-07	-1.6101	0.000116593	0.00226419	0	0.811894	1	1	7.94398e-05
ENSGACG00000006682				-4.05221	1.41e-08	9.72e-07	-4.81148	3.89e-15	1.27e-12	0	0.979439	1	1	4.02524e-11
ENSGACG00000013321	parp12a			-1.31457	1.45e-08	9.97e-07	-1.03983	4.98e-05	0.0011398	0	0.995181	1	0	3.77926e-06
ENSGACG00000013172	MAP4K1			-1.27544	1.54e-08	1.05e-06	-1.33829	1.99e-09	1.83e-07	0	0.838449	1	1	4.54615e-19
ENSGACG00000007659	igflr1			-1.97195	1.63e-08	1.1e-06	-1.83297	9.1e-13	1.64e-10	0	0.574801	1	1	1.99358e-05
ENSGACG00000005548	SRC			2.05468	1.83e-08	1.21e-06	1.18658	6.13e-05	0.00134905	0	0.977804	1	1	8.76879e-06
ENSGACG00000003387	tsen2			2.02254	1.85e-08	1.23e-06	1.75258	2.59e-06	0.000101957	1	0.156049	1	1	7.52651e-07
ENSGACG00000011575				4.20132	1.96e-08	1.3e-06	2.10086	0.00249411	0.0247848	0	9.23173e-07	1	1	0.00572802
ENSGACG00000006375	serpinh1b			2.59813	2.01e-08	1.32e-06	1.82233	0.0013863	0.0160911	1	0.999885	1	1	2.97564e-08
ENSGACG00000001654				2.08533	2.2e-08	1.44e-06	1.90319	6.53e-07	3.09e-05	0	0.463204	1	1	1.01294e-07
ENSGACG00000008971				-4.33124	2.32e-08	1.51e-06	-5.16222	6.67e-21	4.35e-18	0	0.927768	1	1	2.44473e-09
ENSGACG00000019933	si:dkey-85k7.12			-2.67445	2.38e-08	1.55e-06	-1.78092	0.000288587	0.00462831	0	0.916588	1	1	6.32895e-06
ENSGACG00000019124	nelfa			-1.16373	2.41e-08	1.56e-06	-0.891654	4.51e-06	0.000159658	0	0.994878	1	1	3.04524e-07
ENSGACG00000009551	rnf139			-1.48116	2.49e-08	1.61e-06	-1.61429	1.04e-09	1.02e-07	0	0.774206	1	1	6.55187e-05
ENSGACG00000003394	mkrn2os.2			5.47756	2.62e-08	1.68e-06	4.67844	4.84e-10	5.04e-08	0	0.636826	1	1	2.80327e-09
ENSGACG00000017845	lgi2b	QTL(IX)		3.81392	2.62e-08	1.68e-06	2.44184	2.68e-06	0.00010463	0	0.613632	1	1	7.68674e-08
ENSGACG00000014673	sh2d3cb			-1.73344	2.72e-08	1.74e-06	-1.38547	3e-07	1.57e-05	0	0.789637	1	1	7.49122e-13
ENSGACG00000020239	MTMR4			1.19023	2.83e-08	1.8e-06	0.981668	5.17e-09	4.33e-07	0	0.98759	1	1	1.7783e-06
ENSGACG00000000850				-1.41899	2.87e-08	1.82e-06	-0.964925	5.58e-05	0.00125379	0	0.975623	1	1	0.0029134
ENSGACG00000010788	nr4a1			1.66337	2.9e-08	1.83e-06	1.0565	0.000402704	0.00608898	0	0.935125	1	1	6.25285e-07
ENSGACG00000017710	PNP			-1.75362	3.02e-08	1.89e-06	-1.1011	7.07e-08	4.34e-06	0	0.534599	1	1	0.0245252
ENSGACG00000008730	SPAM1			-2.38538	3.04e-08	1.9e-06	-1.31625	0.000214755	0.00368396	0	0.396148	1	1	5.52869e-05
ENSGACG00000009320				-5.32116	3.11e-08	1.93e-06	-4.55286	3.64e-07	1.84e-05	0	NA	1	1	4.52129e-05
ENSGACG00000009852				-1.69695	3.12e-08	1.93e-06	-0.953229	0.000142497	0.00264338	0	0.995121	1	1	0.0083522
ENSGACG00000015350	lamp1a			-1.35997	3.17e-08	1.96e-06	-1.1777	6.5e-08	4.06e-06	0	0.918328	1	1	1.38116e-07
ENSGACG00000004833	capn1a	QTL(VI)		1.77228	3.27e-08	2.01e-06	0.930826	0.000424083	0.00636997	0	0.891933	1	1	0.0106648
ENSGACG00000020392	chrne			2.9556	3.32e-08	2.03e-06	1.46773	0.00034207	0.00533731	0	0.596174	1	1	2.22924e-13
ENSGACG00000005929	si:ch1073-280e3.1			-3.17598	3.52e-08	2.15e-06	-4.08724	3.38e-09	2.94e-07	0	0.900542	1	1	4.46516e-12
ENSGACG00000005049				-4.78985	3.82e-08	2.33e-06	-3.22011	1.45e-06	6.25e-05	0	0.982082	1	1	NA
ENSGACG00000003565	ovgp1			3.91136	3.9e-08	2.36e-06	2.31995	2.13e-05	0.000573118	0	0.628779	1	1	0.000141817
ENSGACG00000004138	dram2b			-1.54241	3.89e-08	2.36e-06	-1.13307	6.23e-06	0.000210274	0	0.987558	1	1	0.00285997
ENSGACG00000013673	hsd3b7			-1.47246	4.2e-08	2.53e-06	-1.01701	1.48e-05	0.000432931	0	0.984263	1	1	1.1541e-07
ENSGACG00000015343	NHLRC3			-1.44326	4.27e-08	2.56e-06	-1.29989	4.47e-06	0.000158802	0	0.812278	1	1	0.000773046
ENSGACG00000020228	p2rx1			-1.94234	4.66e-08	2.78e-06	-1.97198	3.04e-12	4.91e-10	0	0.684338	1	1	1.5845e-09
ENSGACG00000013763	dyrk4			2.13407	5.17e-08	3.05e-06	1.37756	0.000213108	0.0036626	0	0.869942	1	1	1.79093e-05
ENSGACG00000018397	mmp11b			3.34763	5.22e-08	3.06e-06	2.11421	1.89e-05	0.000522814	0	0.920375	1	1	0.00717316
ENSGACG00000019727				-2.34047	5.29e-08	3.1e-06	-1.78779	4.05e-05	0.000964609	0	0.261808	1	1	NA
ENSGACG00000018054	serping1	QTL(IX)		3.81597	5.4e-08	3.14e-06	4.07171	1.75e-08	1.28e-06	0	0.0270846	1	1	1.04657e-06
ENSGACG00000008945	cd8a			-1.77407	5.51e-08	3.19e-06	-2.30073	1.19e-12	2.09e-10	0	0.739407	1	1	9.87825e-17
ENSGACG00000018894	akr1b1.2			1.19058	5.67e-08	3.28e-06	1.26704	2.19e-12	3.66e-10	0	0.97867	1	1	2.44165e-17
ENSGACG00000011425				-2.27978	5.82e-08	3.35e-06	-1.09334	9.23e-07	4.16e-05	0	0.936423	1	1	2.01508e-05
ENSGACG00000000673				2.46179	5.85e-08	3.36e-06	2.91088	4.41e-12	6.82e-10	0	0.30264	1	0	6.02428e-08
ENSGACG00000011933	tmem41ab			2.26825	5.87e-08	3.36e-06	1.43711	0.00390033	0.034677	0	0.897265	1	1	0.00182318
ENSGACG00000011082				-2.37484	5.9e-08	3.37e-06	-2.02996	2.97e-07	1.56e-05	0	0.577022	1	1	3.35262e-06
ENSGACG00000008657				-1.55522	6.14e-08	3.49e-06	-1.42661	2.57e-09	2.29e-07	0	0.684338	1	1	5.87577e-12
ENSGACG00000014772				-2.79262	6.96e-08	3.92e-06	-1.83381	0.00201566	0.0210634	0	0.772957	1	1	0.000306025
ENSGACG00000017918	c7b			-2.14801	7.03e-08	3.95e-06	-1.41011	1.92e-05	0.000528513	0	0.995494	1	1	0.0543873
ENSGACG00000011221				-2.68966	7.18e-08	4.02e-06	-1.85945	0.000898951	0.0115847	0	0.826589	1	1	2.69966e-06
ENSGACG00000019719	nid1b			2.54935	7.21e-08	4.03e-06	1.55217	0.00579546	0.046048	0	0.873757	1	1	1.23423e-08
ENSGACG00000019043		QTL(IX)		2.06925	7.26e-08	4.04e-06	1.64054	3.06e-07	1.58e-05	0	0.976904	1	1	9.10861e-09
ENSGACG00000005595	lpar5b			-2.39022	7.32e-08	4.06e-06	-2.49229	1.09e-10	1.29e-08	0	0.730274	1	1	7.68674e-08
ENSGACG00000003954				-1.20232	8.05e-08	4.41e-06	-0.769558	0.000650562	0.00900214	0	0.953947	1	1	2.65222e-07
ENSGACG00000009635	tubb5			2.99675	8.21e-08	4.46e-06	2.16785	7.23e-06	0.00023926	1	0.910981	1	1	1.51634e-07
ENSGACG00000000630				-1.76658	8.22e-08	4.46e-06	-1.23414	3.58e-06	0.000132613	0	0.658008	1	1	0.000697165
ENSGACG00000015123	irf10	QTL(XII)		-1.37113	8.74e-08	4.73e-06	-0.931713	0.00028644	0.0046111	0	0.931512	1	1	0.000214707
ENSGACG00000005149	phgdh			1.87192	8.91e-08	4.81e-06	1.40181	4.27e-05	0.00100614	1	0.97867	1	1	5.35701e-13
ENSGACG00000006418	atp5fa1			1.01542	9.04e-08	4.87e-06	0.774268	4.93e-05	0.0011324	0	0.982943	1	1	6.98157e-05
ENSGACG00000012348	pycard			-2.56613	9.31e-08	5e-06	-2.17797	1.06e-05	0.000334187	0	0.768384	1	1	7.24588e-06
ENSGACG00000000155				-2.82562	1.01e-07	5.35e-06	-2.37242	0.000550019	0.00787764	0	0.995494	1	1	2.99958e-12
ENSGACG00000018321	krt99	QTL(IX)		3.10239	1.08e-07	5.74e-06	2.50531	5.2e-07	2.54e-05	0	0.626273	1	1	0.021245
ENSGACG00000000349	myog			2.43673	1.1e-07	5.8e-06	1.3384	0.00170665	0.0186575	1	0.869604	1	1	7.88518e-07
ENSGACG00000010912				-1.90711	1.12e-07	5.93e-06	-1.12669	0.00534679	0.0433906	1	0.597546	1	1	0.00522941
ENSGACG00000020286	prdx5			-1.43561	1.14e-07	6e-06	-0.931055	0.00201799	0.0210756	0	0.880364	1	1	0.784948
ENSGACG00000017095	myom1a			2.09708	1.15e-07	6.02e-06	1.15254	0.00164743	0.0182397	0	0.996519	1	1	3.50898e-09
ENSGACG00000003929	skap1			-1.32577	1.19e-07	6.18e-06	-1.18943	2.86e-05	0.000729482	0	0.979439	1	0	0.000109836
ENSGACG00000008306	gamt			1.87214	1.21e-07	6.27e-06	1.14127	0.000338327	0.00529642	0	0.845417	1	1	0.00553844
ENSGACG00000016501	asb5a			2.97615	1.22e-07	6.34e-06	2.52159	6.47e-06	0.000216087	1	0.764286	1	1	2.40543e-06
ENSGACG00000011085	inpp5l			-2.25552	1.27e-07	6.58e-06	-2.16459	3.72e-13	7.62e-11	0	0.796653	1	1	7.73864e-12
ENSGACG00000001697	irf9			-1.48497	1.3e-07	6.73e-06	-1.2667	6.75e-07	3.17e-05	0	0.97081	1	1	8.20298e-06
ENSGACG00000018595	mtus1a			-1.47911	1.55e-07	7.97e-06	-1.62733	1.77e-12	3.02e-10	0	0.615114	1	1	3.54244e-13
ENSGACG00000007945	irf3			-1.92904	1.59e-07	8.15e-06	-1.23576	0.0012116	0.014497	0	0.677056	1	1	0.0076671
ENSGACG00000005136	dop1a			1.47727	1.62e-07	8.27e-06	0.677576	0.00485356	0.0405799	0	0.711057	1	1	0.0597166
ENSGACG00000012763				-7.64152	1.69e-07	8.62e-06	-6.85404	8.62e-15	2.62e-12	0	NA	1	1	1.12589e-09
ENSGACG00000011437	pdhx			1.07653	1.72e-07	8.74e-06	0.644	0.00219359	0.0224942	1	0.980708	1	1	0.0151706
ENSGACG00000013496	aldh3a1			1.96223	1.78e-07	9.02e-06	1.50745	1.71e-05	0.000482732	0	0.943859	1	1	0.000478868
ENSGACG00000014249				3.6946	1.84e-07	9.25e-06	0.916804	0.00593627	0.0467594	0	0.910545	1	1	0.776823
ENSGACG00000005328	unm_sa821			3.18766	1.91e-07	9.59e-06	3.15183	8.53e-08	5.15e-06	0	0.00393592	1	1	6.02428e-08
ENSGACG00000020139	cfap58			-4.21047	1.97e-07	9.86e-06	-4.01805	8.4e-07	3.85e-05	0	NA	1	1	6.30066e-06
ENSGACG00000007515	fcho1			-1.2557	2e-07	9.98e-06	-1.39063	1.76e-09	1.68e-07	0	0.56891	1	1	3.73074e-06
ENSGACG00000019628				-4.13869	2.05e-07	1.01e-05	-2.1757	0.0016066	0.0178636	0	0.783198	1	1	0.0451595
ENSGACG00000020876	irf1b			-1.47024	2.11e-07	1.04e-05	-1.05871	0.000353496	0.00547238	0	0.628779	1	1	3.4375e-05
ENSGACG00000012888	hsp90aa1.2			1.31103	2.18e-07	1.07e-05	1.25637	0.000338669	0.00529642	1	0.927789	1	1	1.16139e-09
ENSGACG00000019535	myoz2a			2.35047	2.25e-07	1.1e-05	1.90367	2.99e-06	0.000113893	0	0.952811	1	1	3.65923e-12
ENSGACG00000013031				-1.67644	2.28e-07	1.11e-05	-1.41029	7.67e-06	0.000252607	0	0.959055	1	1	6.4485e-06
ENSGACG00000006393	pkmb			2.12378	2.3e-07	1.11e-05	1.06496	0.00468793	0.0396092	1	0.810904	1	1	0.000305806
ENSGACG00000011976				-1.64241	2.31e-07	1.12e-05	-1.14841	1.78e-08	1.28e-06	0	0.865005	1	1	1.10615e-11
ENSGACG00000012095				1.83696	2.34e-07	1.13e-05	2.3139	1.4e-16	5.31e-14	0	0.704812	1	1	3.6134e-09
ENSGACG00000016135	klf3	QTL(IX)		-1.33251	2.35e-07	1.13e-05	-0.994857	4.73e-08	3.06e-06	0	0.996097	1	1	0.00235243
ENSGACG00000020256	p2rx5			2.50563	2.38e-07	1.14e-05	1.8234	3.55e-07	1.8e-05	0	0.95638	1	1	3.2702e-12
ENSGACG00000006056	rbck1			-1.38795	2.68e-07	1.27e-05	-0.974998	4.93e-06	0.000172208	0	0.951248	1	1	2.18681e-06
ENSGACG00000009229	nkl.4			-3.88889	2.75e-07	1.29e-05	-2.90572	6.18e-07	2.95e-05	0	0.794665	1	1	4.29209e-06
ENSGACG00000019605	etnppl			2.48675	2.72e-07	1.29e-05	2.13172	2.59e-05	0.000671168	0	0.830752	1	1	0.000126614
ENSGACG00000000485				-2.00573	2.98e-07	1.39e-05	-1.10737	0.000429534	0.00643596	1	0.273522	1	0	0.720242
ENSGACG00000013343	kif6			-2.9889	3e-07	1.4e-05	-1.67894	0.00381299	0.0341134	0	0.897641	1	1	0.0078341
ENSGACG00000000672				-4.3295	3.35e-07	1.56e-05	-2.66299	3.05e-07	1.58e-05	0	0.745329	1	1	1.79093e-05
ENSGACG00000016045				1.85662	3.46e-07	1.61e-05	1.34167	0.000137165	0.00258123	0	0.994187	1	1	1.38116e-07
ENSGACG00000000372	ckmt2a			1.92215	3.58e-07	1.65e-05	1.0858	0.00401812	0.0354478	0	0.931512	1	1	0.000635014
ENSGACG00000012927				-2.49699	3.77e-07	1.73e-05	-1.81099	3.85e-10	4.06e-08	0	0.900047	1	1	4.33437e-05
ENSGACG00000019983	fxr2			1.45196	3.87e-07	1.77e-05	1.07762	0.000154233	0.0028209	0	0.686538	1	1	4.23114e-06
ENSGACG00000002695	ssuh2rs1	QTL(XII)		-1.21487	3.95e-07	1.8e-05	-0.874587	0.000143553	0.00265992	0	0.733672	1	1	0.00782232
ENSGACG00000018527	msnb			2.67993	3.98e-07	1.81e-05	3.14359	2.41e-12	3.96e-10	0	0.93383	1	1	2.64361e-10
ENSGACG00000001797				-6.66766	4.03e-07	1.83e-05	-7.19964	7.39e-08	4.52e-06	0	NA	1	1	1.47617e-06
ENSGACG00000007437	si:dkey-264d12.4			-1.55496	4.05e-07	1.83e-05	-0.891536	0.00347423	0.0318035	0	0.661905	1	1	0.0195372
ENSGACG00000004402	ccr10			-2.78193	4.1e-07	1.85e-05	-3.04233	4.09e-09	3.5e-07	0	0.734085	1	1	5.9717e-09
ENSGACG00000011790				3.25809	4.27e-07	1.92e-05	2.64042	2.97e-07	1.56e-05	0	0.838449	1	1	4.91503e-08
ENSGACG00000009600	ptgir			-2.3691	4.39e-07	1.97e-05	-2.28827	8.1e-05	0.00169581	0	0.773282	1	1	8.20298e-06
ENSGACG00000015110		QTL(XII)		-1.68149	4.58e-07	2.04e-05	-1.54142	1.23e-13	2.81e-11	0	0.618956	1	1	1.54151e-07
ENSGACG00000010431	gig2p			-1.46988	4.82e-07	2.14e-05	-0.98595	2.39e-05	0.000628123	0	0.746085	1	1	0.00059793
ENSGACG00000000185	casq1b			1.96211	4.93e-07	2.17e-05	1.64844	1.18e-05	0.000363129	0	0.988272	1	1	2.02391e-05
ENSGACG00000019883				-1.29021	4.97e-07	2.18e-05	-1.07526	3.73e-05	0.000912816	1	0.931881	1	1	0.000429086
ENSGACG00000006029	bhmt			3.13038	5.21e-07	2.28e-05	3.38727	3.81e-06	0.000139624	1	0.938807	1	1	2.42852e-09
ENSGACG00000012951				-2.66963	5.49e-07	2.39e-05	-2.15024	2.48e-09	2.21e-07	0	0.687803	1	1	9.98009e-06
ENSGACG00000007282	CXCR4			-1.5178	5.87e-07	2.55e-05	-1.51226	1.6e-06	6.8e-05	0	0.796316	1	1	0.025236
ENSGACG00000000530				-4.21855	6.05e-07	2.59e-05	-2.75162	0.000477723	0.00703658	0	0.789637	1	1	0.00866249
ENSGACG00000000972	lancl2			1.78865	6.23e-07	2.65e-05	1.04182	0.00228299	0.023151	1	0.663484	1	1	0.000478868
ENSGACG00000005207	col28a2a			2.23047	6.26e-07	2.65e-05	1.31028	0.00542785	0.0438039	0	0.835277	1	1	0.00195148
ENSGACG00000018765	casp3b			-5.43525	6.2e-07	2.65e-05	-3.6814	0.000351257	0.00544904	0	0.979439	1	0	0.0437943
ENSGACG00000002519	GPT			1.49441	6.32e-07	2.67e-05	0.901859	0.00167368	0.0184185	0	0.936924	1	1	4.5656e-06
ENSGACG00000005536	eif4eb			1.201	6.45e-07	2.71e-05	1.18346	1.58e-06	6.76e-05	0	0.812278	1	1	3.90568e-09
ENSGACG00000018898	metrnlb	QTL(IX)		-1.76983	6.62e-07	2.78e-05	-1.04469	0.00505445	0.0417995	0	0.7258	1	1	0.000155897
ENSGACG00000008127	rubcnl			-1.93376	6.9e-07	2.88e-05	-1.95014	2.83e-09	2.49e-07	0	0.758302	1	1	3.62057e-07
ENSGACG00000014743				-3.33126	7.02e-07	2.91e-05	-3.62976	2.44e-09	2.19e-07	0	0.43317	1	1	0.000184973
ENSGACG00000007513				6.078	7.16e-07	2.96e-05	3.01435	6.73e-05	0.0014602	0	0.752314	1	1	4.67612e-06
ENSGACG00000006163	duox			-4.24479	7.23e-07	2.98e-05	-5.67108	1.67e-24	1.9e-21	0	0.959055	1	1	2.73268e-19
ENSGACG00000010213				4.39541	7.46e-07	3.06e-05	3.42107	0.000144251	0.00266237	0	0.927789	1	1	5.29269e-07
ENSGACG00000011744	CLDN8			-2.10227	7.54e-07	3.09e-05	-1.51627	0.000452823	0.00674059	0	0.988813	1	1	0.00077247
ENSGACG00000009612	mov10b.1			-2.03573	7.92e-07	3.21e-05	-1.18109	0.00296442	0.028361	0	0.796316	1	1	0.0249809
ENSGACG00000004738	PLXNA2			2.51464	8.21e-07	3.32e-05	1.93705	1.49e-05	0.000437223	0	0.890276	1	1	0.0437841
ENSGACG00000004757	sp9			-4.38615	8.23e-07	3.32e-05	-3.34795	6.53e-06	0.000217765	0	0.520371	1	1	0.131506
ENSGACG00000008844				-2.51063	8.72e-07	3.51e-05	-1.61772	0.00630965	0.0487115	0	0.883389	1	1	0.081612
ENSGACG00000009985	unc45b			2.2828	8.84e-07	3.54e-05	1.47384	1.56e-05	0.000452791	0	0.970898	1	1	5.31326e-11
ENSGACG00000009366	prep			1.05394	8.87e-07	3.55e-05	1.26978	4.73e-17	2e-14	0	0.460929	1	1	0.000139095
ENSGACG00000016061	casc1			-4.46832	9.17e-07	3.66e-05	-4.90693	8.06e-09	6.36e-07	0	NA	1	1	1.10012e-09
ENSGACG00000013409	PALM			2.57021	9.2e-07	3.66e-05	1.63249	0.00233599	0.0235993	0	0.927789	1	1	0.0072195
ENSGACG00000019782	hk1			1.98835	9.78e-07	3.87e-05	1.15351	0.0010716	0.0132479	0	0.936423	1	1	8.66059e-05
ENSGACG00000002871	myoz1b			2.58974	9.86e-07	3.9e-05	2.93477	1.7e-05	0.000480889	0	0.976904	1	1	1.85601e-06
ENSGACG00000001915	GPR68			-1.53507	9.87e-07	3.9e-05	-1.09862	0.000885723	0.0114913	0	0.988165	1	1	0.000454889
ENSGACG00000011339	ADCY9			1.83552	1.02e-06	4.03e-05	1.21344	8.04e-05	0.00168748	0	0.953947	1	1	0.000243837
ENSGACG00000010301	tnfsf14			-1.571	1.04e-06	4.07e-05	-1.23312	8.19e-05	0.00170609	0	0.998725	1	1	1.14993e-09
ENSGACG00000009260	crot			1.9248	1.08e-06	4.22e-05	2.09042	9.63e-11	1.15e-08	0	0.704914	1	1	9.6754e-06
ENSGACG00000001932				-5.73532	1.11e-06	4.35e-05	-3.13019	0.00194065	0.0204909	0	NA	1	1	0.000922112
ENSGACG00000018500		QTL(IX)		-2.12248	1.13e-06	4.4e-05	-2.71656	5.18e-09	4.33e-07	0	0.77676	1	1	3.14552e-06
ENSGACG00000004096	hacd1			1.94358	1.14e-06	4.42e-05	1.15043	0.00178527	0.0192972	0	0.894951	1	1	2.10169e-05
ENSGACG00000005160				-2.34012	1.15e-06	4.44e-05	-1.77065	3.47e-06	0.000129619	0	0.39609	1	1	0.00173808
ENSGACG00000007230				2.15991	1.17e-06	4.52e-05	1.65753	1.51e-07	8.41e-06	0	0.787259	1	1	1.37807e-12
ENSGACG00000013470	ctss2.1			-1.18916	1.23e-06	4.75e-05	-0.997659	0.000153523	0.00281582	0	0.868277	1	1	0.000119427
ENSGACG00000011020	ankrd1a			2.29575	1.24e-06	4.77e-05	1.92892	1.05e-07	6.23e-06	0	0.993461	1	1	2.92762e-10
ENSGACG00000011155	cd40			-1.35524	1.24e-06	4.77e-05	-1.20048	4.99e-06	0.000174026	0	0.908867	1	1	1.30055e-07
ENSGACG00000004049	si:ch211-114n24.6	QTL(VI)		5.28039	1.26e-06	4.81e-05	4.59682	2.71e-05	0.00070006	0	0.857145	0	1	0.0293142
ENSGACG00000020434				-1.64641	1.27e-06	4.83e-05	-1.53563	1.89e-06	7.84e-05	0	0.723712	1	1	8.7061e-08
ENSGACG00000019536	SYNPO2			2.15066	1.27e-06	4.83e-05	1.13666	0.000700961	0.00950337	0	0.950406	1	1	0.00015131
ENSGACG00000004168	krit1			-1.48368	1.28e-06	4.85e-05	-1.38957	1.41e-06	6.06e-05	0	0.774468	1	1	6.1812e-09
ENSGACG00000010263	si:ch211-241f5.3			-1.92127	1.31e-06	4.97e-05	-1.8355	6.45e-07	3.06e-05	0	0.654266	1	1	4.46045e-05
ENSGACG00000008082	cpne5a			5.59069	1.39e-06	5.24e-05	4.46878	8.62e-08	5.17e-06	0	0.315447	1	1	0.185087
ENSGACG00000005106	unc13d			-1.50186	1.47e-06	5.51e-05	-1.46552	1.22e-09	1.19e-07	0	0.503146	1	1	2.09058e-08
ENSGACG00000011512	arfgef3			2.26382	1.48e-06	5.52e-05	1.68292	3.25e-06	0.000122128	0	0.978351	1	1	0.00327389
ENSGACG00000016969				-1.78986	1.5e-06	5.57e-05	-1.27324	7.35e-05	0.00156503	0	0.812278	1	1	0.00187021
ENSGACG00000005366	dhrs13b.1			-1.40527	1.5e-06	5.57e-05	-1.08304	4.5e-06	0.000159549	0	0.9874	1	1	0.00378809
ENSGACG00000012769				-5.50099	1.51e-06	5.59e-05	-3.61633	0.000868631	0.0113139	0	0.828485	1	1	3.54244e-13
ENSGACG00000005156	marc1			-5.06222	1.53e-06	5.66e-05	-7.1836	1.02e-21	7.14e-19	0	NA	1	1	5.70392e-18
ENSGACG00000019558	rnf103			-1.03492	1.56e-06	5.74e-05	-1.05888	1.13e-10	1.33e-08	0	0.838503	1	1	5.8404e-14
ENSGACG00000017684	pgam2			1.85281	1.57e-06	5.76e-05	1.25551	0.00446929	0.0383157	0	0.785939	1	1	9.39682e-05
ENSGACG00000016266		QTL(IX)		-1.90537	1.59e-06	5.83e-05	-1.03324	0.00583034	0.0462244	1	0.548853	1	1	0.0118916
ENSGACG00000001028				-1.56314	1.63e-06	5.97e-05	-1.26423	1.38e-05	0.000409224	0	0.658008	1	1	0.00177434
ENSGACG00000017271	il-15	QTL(IX)		-1.62494	1.65e-06	6.01e-05	-1.33777	1.93e-05	0.000530389	0	0.985688	1	1	8.70241e-06
ENSGACG00000008638	aass			1.30295	1.68e-06	6.1e-05	0.889772	3.98e-05	0.000951672	1	0.790167	1	1	2.72966e-05
ENSGACG00000001322				-1.99361	1.68e-06	6.1e-05	-3.10458	1.27e-34	3.86e-31	0	0.901737	1	1	NA
ENSGACG00000009475				-5.42513	1.69e-06	6.14e-05	-5.11602	0.000763602	0.0102009	0	NA	1	1	0.0291894
ENSGACG00000012663	xirp1			1.86641	1.79e-06	6.44e-05	1.33912	0.000103183	0.00204962	0	0.628438	1	1	7.74224e-09
ENSGACG00000013516	tmod4			1.85109	1.79e-06	6.44e-05	1.23067	0.00532767	0.0432933	0	0.972712	1	1	2.80479e-05
ENSGACG00000000457				2.28035	1.81e-06	6.53e-05	3.01251	5.8e-11	7.19e-09	0	0.77676	1	1	0.00276798
ENSGACG00000004818				-1.94223	1.86e-06	6.66e-05	-1.04738	0.00553586	0.0444306	0	0.973253	1	1	0.00149118
ENSGACG00000018225		QTL(IX)		-1.82716	1.88e-06	6.69e-05	-1.94193	9.43e-14	2.23e-11	0	0.688879	1	1	7.87539e-08
ENSGACG00000002905	blnk	QTL(VI)		-1.42999	1.87e-06	6.69e-05	-1.01975	0.00100464	0.0126516	0	0.988272	1	1	0.000123585
ENSGACG00000017633	glb1	QTL(IX)		-1.1503	1.88e-06	6.69e-05	-0.950176	1.11e-05	0.000345329	0	0.927768	1	1	0.131452
ENSGACG00000010967	tnika			-1.761	1.93e-06	6.86e-05	-2.02893	2.27e-10	2.51e-08	0	0.784898	1	1	5.02678e-05
ENSGACG00000020485	cluhb			2.09932	1.99e-06	7.05e-05	1.7963	1.66e-05	0.00047454	0	0.806456	1	1	4.04965e-06
ENSGACG00000001335				-5.91656	2.05e-06	7.21e-05	-6.69547	2.07e-09	1.89e-07	0	NA	1	1	2.71245e-08
ENSGACG00000012995	fstl3			-1.92886	2.1e-06	7.39e-05	-1.46837	0.000875822	0.0113751	0	0.785094	1	1	0.00151506
ENSGACG00000016242	si:ch73-182a11.2			1.67341	2.12e-06	7.43e-05	1.15481	0.000125199	0.00238808	0	0.869604	1	1	0.00014594
ENSGACG00000016298				-2.25656	2.16e-06	7.54e-05	-1.66617	4.53e-05	0.00105825	0	0.914575	1	1	2.67119e-05
ENSGACG00000015142				-1.98118	2.18e-06	7.62e-05	-1.56313	1.69e-10	1.93e-08	0	0.836713	1	1	4.49638e-06
ENSGACG00000015557				4.11779	2.2e-06	7.66e-05	3.08347	7.02e-06	0.000233654	1	0.131897	1	1	0.00662917
ENSGACG00000018493				5.93244	2.26e-06	7.81e-05	5.41408	9.47e-06	0.00030241	0	0.973367	1	1	2.70041e-05
ENSGACG00000011518				-1.68274	2.38e-06	8.17e-05	-1.12819	5.7e-07	2.75e-05	0	0.86028	1	1	0.000263434
ENSGACG00000012082				2.6085	2.41e-06	8.27e-05	2.82416	1.15e-08	8.84e-07	0	0.971802	1	1	7.88518e-07
ENSGACG00000009519				-6.84905	2.42e-06	8.3e-05	-5.77113	4.59e-06	0.000161859	0	NA	1	1	1.73807e-06
ENSGACG00000018567				-1.86892	2.5e-06	8.51e-05	-1.3707	2.83e-05	0.000723989	0	0.959055	1	1	0.0645826
ENSGACG00000017005	rhof			-1.33024	2.63e-06	8.9e-05	-1.22565	7.34e-07	3.4e-05	0	0.959378	1	1	4.49638e-06
ENSGACG00000004218	si:dkey-178e17.3			-4.43353	2.67e-06	9.03e-05	-4.01904	1.07e-05	0.000334279	0	0.391884	1	1	0.00501341
ENSGACG00000014802	zgc:103564			-1.3735	2.68e-06	9.05e-05	-1.27958	1.6e-05	0.000461158	0	0.684338	1	1	0.154527
ENSGACG00000019083				-1.412	3.01e-06	0.000100739	-1.87906	1.45e-10	1.67e-08	0	0.900556	1	1	0.000624388
ENSGACG00000003694	morc3a			-0.966724	3.02e-06	0.000100777	-0.642694	0.00137259	0.0159828	0	0.986848	1	1	0.00236943
ENSGACG00000010220	p2ry13			-2.47891	3.06e-06	0.000101799	-2.78669	1.61e-08	1.19e-06	0	0.821893	1	1	2.00673e-05
ENSGACG00000010228	marcksb			2.56069	3.21e-06	0.000106483	2.24647	0.00013922	0.00259909	1	0.945598	1	1	2.95134e-05
ENSGACG00000005933	si:ch211-176g6.2			1.70636	3.24e-06	0.000107199	2.138	3.23e-13	6.7e-11	1	0.823336	1	1	6.934e-12
ENSGACG00000011031	RSBN1			-3.12019	3.28e-06	0.000108382	-2.18482	0.00242006	0.0242207	1	0.891933	1	1	8.97355e-05
ENSGACG00000011450	si:dkey-78k11.9			-1.41635	3.35e-06	0.000110684	-1.0169	0.00221188	0.022608	0	0.959055	1	1	0.0134547
ENSGACG00000002884				6.19767	3.45e-06	0.000113496	4.45682	0.000174759	0.00313038	0	0.0127107	1	1	0.0414857
ENSGACG00000014280	igfbp2a			2.19411	3.46e-06	0.000113638	2.14204	8.51e-06	0.000276616	0	0.96813	1	1	4.97744e-09
ENSGACG00000018673	megf10			2.9968	3.56e-06	0.000116346	1.73215	0.0037611	0.0338017	0	0.999018	1	1	0.00777211
ENSGACG00000000559				-6.18062	3.61e-06	0.000117441	-5.02395	0.000119226	0.00230549	0	NA	1	1	1.06945e-05
ENSGACG00000006432				-5.43699	3.71e-06	0.000120627	-5.26093	2.66e-06	0.000103979	0	NA	1	1	3.63641e-06
ENSGACG00000009777	erap2			-0.800338	3.72e-06	0.00012074	-0.813893	3.83e-08	2.59e-06	0	0.970898	1	1	9.43787e-05
ENSGACG00000006436				-2.05002	3.78e-06	0.000122512	-1.19031	0.000710509	0.00961851	1	0.981472	1	1	0.000293773
ENSGACG00000002921	mitd1			-1.40345	3.8e-06	0.000122912	-1.25681	3.49e-06	0.00013008	0	0.635111	1	1	3.34034e-06
ENSGACG00000008276	tent5c			1.73236	3.83e-06	0.000123297	1.1384	0.000462545	0.00685359	0	0.910981	1	1	0.0497447
ENSGACG00000019403		QTL(IX)		-1.85797	4.14e-06	0.000133073	-1.67877	1.68e-05	0.000476833	0	0.764286	1	1	0.00119373
ENSGACG00000010827	IDH2			1.31732	4.18e-06	0.000133987	0.816441	0.00544979	0.0439138	1	0.781783	1	1	0.000244347
ENSGACG00000010169	tapbpl			-1.19171	4.2e-06	0.000134252	-0.87579	0.000614389	0.00863127	0	0.990365	1	1	0.000590762
ENSGACG00000005518	ifih1			-1.1706	4.23e-06	0.000135241	-0.690817	9.92e-05	0.00198818	0	0.687615	1	1	0.0286659
ENSGACG00000014321				1.71077	4.27e-06	0.000136025	1.82399	5.29e-05	0.00119816	0	0.716253	1	1	1.74697e-05
ENSGACG00000009325				-6.2323	4.34e-06	0.000137899	-4.33164	0.0033964	0.0312736	0	NA	1	1	6.06388e-06
ENSGACG00000005976	GPX2			2.3195	4.48e-06	0.000141941	2.28461	4.14e-06	0.000149063	0	0.985688	1	1	0.0911986
ENSGACG00000000008				-3.01684	4.55e-06	0.000143514	-5.41254	1.75e-23	1.67e-20	0	0.988165	1	1	5.95718e-15
ENSGACG00000002922	sgk3			-1.14932	4.55e-06	0.000143514	-0.86275	0.000471165	0.00696247	0	0.527933	1	1	1.02212e-05
ENSGACG00000013966	cpeb2			2.64454	4.6e-06	0.000144878	1.34063	0.00515667	0.0422805	0	0.86816	1	1	0.00140126
ENSGACG00000016053	setd9			1.504	4.76e-06	0.000148916	1.40968	0.000129288	0.00245325	0	0.74239	1	1	6.00593e-07
ENSGACG00000014688				-2.565	4.75e-06	0.000148916	-1.72155	0.00288615	0.0277579	0	0.838449	1	1	0.0370313
ENSGACG00000008536	MLKL			-1.31923	4.87e-06	0.000151353	-0.883461	6.77e-05	0.00146395	0	0.988272	1	1	0.022963
ENSGACG00000014742				-1.84105	4.93e-06	0.000152867	-1.46264	8.03e-09	6.36e-07	0	0.83781	1	1	3.77926e-06
ENSGACG00000011576	stx11a			-1.80587	4.98e-06	0.000154304	-1.28256	2.15e-07	1.17e-05	0	0.985584	1	1	3.92932e-06
ENSGACG00000007664	zbtb32			-2.93884	5.08e-06	0.000157029	-2.74585	3.55e-06	0.00013166	0	0.632383	1	1	0.00116237
ENSGACG00000001027				-1.50907	5.21e-06	0.000160086	-1.03317	0.000787564	0.010436	0	0.857154	1	1	0.00227877
ENSGACG00000015680	swap70a			-2.54403	5.23e-06	0.000160449	-2.62281	1.42e-17	6.7e-15	0	0.753321	1	1	5.16743e-18
ENSGACG00000000676				3.19794	5.31e-06	0.000162614	1.66342	0.00149708	0.0170089	0	0.99072	1	1	0.00912516
ENSGACG00000006559	st3gal4			-1.44716	5.42e-06	0.000165901	-1.16111	9.7e-07	4.35e-05	0	0.785939	1	1	2.42577e-07
ENSGACG00000008349	TNNI2			2.60169	5.52e-06	0.00016796	4.52057	2.49e-15	8.41e-13	0	0.730274	1	1	2.8658e-10
ENSGACG00000018129	spon2a			3.77154	5.51e-06	0.00016796	3.25497	4.21e-06	0.00015122	0	0.826589	1	1	0.000670559
ENSGACG00000013038	rragd			2.0338	5.81e-06	0.000175787	1.0735	0.0039707	0.0351313	0	0.915591	1	1	0.000102202
ENSGACG00000000130	psmb12			-2.55034	5.85e-06	0.000176661	-1.68855	1.96e-06	8.06e-05	0	0.752734	1	1	0.458096
ENSGACG00000001966	ncf2			-2.07436	5.89e-06	0.000177638	-1.5042	3.46e-05	0.0008591	0	0.845287	1	1	0.000403895
ENSGACG00000010526	s1pr4			-3.16264	5.98e-06	0.000179914	-2.46239	6.13e-05	0.00134905	0	0.465494	1	1	0.000621318
ENSGACG00000007468	ca6			-1.22031	6.11e-06	0.000183336	-1.03303	0.00096937	0.0122839	1	0.987722	1	0	3.79777e-08
ENSGACG00000002303	spegb			2.14496	6.14e-06	0.000183844	0.900172	0.0051085	0.0419799	0	0.919423	1	1	0.00611447
ENSGACG00000007678	mob3a			-1.33656	6.15e-06	0.000183899	-0.847268	0.00114206	0.0139394	0	0.979566	1	1	0.0137192
ENSGACG00000012351	pycard			4.5055	6.23e-06	0.000185971	4.59129	3.75e-06	0.000137994	0	0.934288	1	1	2.72748e-06
ENSGACG00000016421	kdm2aa	QTL(IX)		0.860047	6.25e-06	0.00018615	0.755884	1.77e-05	0.000494939	0	0.916283	1	1	0.00283379
ENSGACG00000005127	wbp2			-0.965704	6.33e-06	0.000188163	-0.728363	1.76e-05	0.00049346	0	0.949838	1	1	0.00494937
ENSGACG00000002222	asb1			1.02357	6.45e-06	0.0001911	1.03314	1.93e-06	7.99e-05	0	0.996052	1	1	0.00172566
ENSGACG00000002856	ldb3b			1.81588	6.59e-06	0.000194409	1.23952	0.00210732	0.0217849	0	0.976904	1	1	3.02879e-06
ENSGACG00000018579	cysltr1			-2.17563	6.57e-06	0.000194409	-2.44112	3.76e-08	2.56e-06	0	0.976904	1	1	2.17256e-05
ENSGACG00000004139	tap2t			-0.94216	6.62e-06	0.000194409	-0.711776	0.00586625	0.0463681	0	0.602677	1	1	0.00014106
ENSGACG00000000632				-1.44155	6.62e-06	0.000194409	-1.14487	2.67e-07	1.42e-05	0	0.987994	1	1	0.00439213
ENSGACG00000001913				-2.33061	6.69e-06	0.000195997	-2.4315	2.5e-05	0.000651173	0	0.798944	1	0	0.287395
ENSGACG00000004923	dspb			1.84102	6.74e-06	0.000197037	1.29479	0.00462489	0.0392987	0	0.774206	1	0	0.000293773
ENSGACG00000019599	immt			0.768123	6.82e-06	0.000198868	0.876196	4.52e-09	3.82e-07	0	0.614683	1	1	4.69822e-06
ENSGACG00000018539	sh2d1ab			-2.35229	6.93e-06	0.000201629	-2.28561	5.32e-13	1.04e-10	0	0.990368	1	1	4.91504e-14
ENSGACG00000012078	fam20ca			2.27519	6.95e-06	0.000201629	2.3777	1.31e-07	7.5e-06	0	0.988165	1	1	6.40262e-08
ENSGACG00000003926	mapkbp1			1.26292	6.93e-06	0.000201629	0.788931	0.00509581	0.0419394	1	0.5722	1	1	0.00539127
ENSGACG00000019431				6.51908	7.11e-06	0.000206178	5.19503	1.62e-06	6.87e-05	0	0.924508	1	1	1.45694e-18
ENSGACG00000014024				0.975217	7.2e-06	0.000208011	0.835635	1.59e-05	0.000458297	1	0.515434	1	1	0.00172161
ENSGACG00000012171				-1.55899	7.2e-06	0.000208011	-1.16119	2.93e-06	0.000112167	0	0.843578	1	1	0.015814
ENSGACG00000015679				-5.35143	7.39e-06	0.00021311	-6.14455	2.61e-08	1.81e-06	0	NA	1	1	4.09289e-05
ENSGACG00000013068	chga			3.35824	7.49e-06	0.000215447	3.1216	5.56e-06	0.000190904	0	0.565152	1	1	0.0223301
ENSGACG00000003330				5.80588	7.51e-06	0.00021562	3.44926	0.000211906	0.00364883	0	0.00293641	1	1	0.000183954
ENSGACG00000012720				2.80042	7.67e-06	0.000219729	1.5391	0.0013749	0.0159894	0	0.922462	1	1	0.2852
ENSGACG00000006752				1.83278	7.7e-06	0.0002204	1.24527	0.00133021	0.015609	0	0.95638	1	1	4.03107e-05
ENSGACG00000015426	slc25a12			0.985033	8.07e-06	0.000230256	0.681203	0.00125679	0.0149106	0	0.709129	1	1	0.000360101
ENSGACG00000001847				-4.24554	8.07e-06	0.000230256	-5.48223	0.00278792	0.0270126	1	NA	1	1	NA
ENSGACG00000007724	cbx7a			-1.87351	8.23e-06	0.000234119	-1.61635	0.000132806	0.00251477	0	0.789637	1	1	0.000496304
ENSGACG00000013812	FGF6			1.87578	8.47e-06	0.000240224	1.77099	6e-05	0.00132672	1	0.999605	1	1	8.70241e-06
ENSGACG00000003899	parvg			-1.53297	9.07e-06	0.000255429	-1.5132	1.83e-09	1.74e-07	0	0.826589	1	0	2.44073e-07
ENSGACG00000015524				7.42827	9.13e-06	0.000256871	8.35725	5.79e-06	0.000197628	0	0.982882	1	1	0.00708257
ENSGACG00000017196	ftr67			-1.20449	9.5e-06	0.000266376	-1.21791	9.71e-09	7.56e-07	0	0.943859	1	1	5.30049e-08
ENSGACG00000001047	nid1b			2.54413	9.6e-06	0.000268451	1.92089	0.00143354	0.0164925	0	0.95088	1	1	8.72663e-06
ENSGACG00000017123				-2.83104	9.59e-06	0.000268451	-1.10038	0.000668275	0.0091693	0	0.398733	1	1	0.164359
ENSGACG00000003382	RASSF10			2.83832	9.62e-06	0.000268591	2.02768	0.00133781	0.015678	0	0.931052	1	1	0.0174679
ENSGACG00000014272	mmp15b			1.79904	9.75e-06	0.000271267	1.40459	0.000555751	0.00794209	0	0.999018	1	1	0.00272127
ENSGACG00000001477	hdhd3			2.00984	9.85e-06	0.000273716	1.76943	3.15e-05	0.000790025	1	0.919786	1	1	1.19117e-06
ENSGACG00000011029	p3h1			1.70181	9.97e-06	0.000276531	1.51443	0.000152566	0.00280171	0	0.975623	1	1	5.44627e-06
ENSGACG00000008494	si:ch1073-174d20.2			0.845146	1e-05	0.000276548	0.676668	0.00115894	0.0141077	1	0.862972	1	1	9.69023e-07
ENSGACG00000005357	cyldl			-1.00817	1e-05	0.000276548	-0.896328	5.15e-06	0.000178515	0	0.984717	1	1	0.000192398
ENSGACG00000006927				-3.22095	1.11e-05	0.000304237	-2.53465	0.000342162	0.00533731	0	0.812278	1	1	0.000569664
ENSGACG00000013407	slc6a8			4.03932	1.12e-05	0.000306115	2.75738	0.000356823	0.00551623	0	0.977804	1	1	0.0100525
ENSGACG00000013865	poli			1.3149	1.14e-05	0.000311762	1.04194	0.000119852	0.00231026	0	0.986435	1	1	0.0235057
ENSGACG00000005313				1.82306	1.17e-05	0.000317683	2.09643	1.23e-09	1.19e-07	1	0.939165	1	1	3.57451e-31
ENSGACG00000006570	amd1			1.33881	1.17e-05	0.000317683	1.68421	2.03e-10	2.27e-08	0	0.868523	1	1	1.22857e-10
ENSGACG00000016116	rgs13			-1.33061	1.16e-05	0.000317683	-0.905104	0.00145497	0.0166735	0	0.745504	1	1	2.8081e-06
ENSGACG00000001520	p4htm			2.1716	1.17e-05	0.000318234	1.53089	0.00453138	0.0387408	0	0.978351	1	1	0.00295256
ENSGACG00000016807	fgf7			-1.36584	1.17e-05	0.000318879	-0.929477	0.00168511	0.0184997	0	0.350328	1	0	0.107582
ENSGACG00000011456	ada			-1.30007	1.19e-05	0.000321408	-1.00179	0.000178461	0.00318565	0	0.568499	1	1	0.00501839
ENSGACG00000014752				1.71408	1.21e-05	0.000325902	1.30926	0.00357703	0.0325161	0	0.9854	1	1	5.65213e-06
ENSGACG00000004148	cfl2			1.22813	1.21e-05	0.000326374	0.963797	0.000288082	0.00462831	0	0.980529	1	1	7.02557e-09
ENSGACG00000016069	kcnmb2			-2.25737	1.22e-05	0.000328083	-1.94243	0.000112374	0.00219512	0	0.738536	1	1	0.000155897
ENSGACG00000013511	mcl1b			-0.988989	1.24e-05	0.00033064	-0.843652	4.11e-06	0.000148491	0	0.736413	1	1	1.14327e-09
ENSGACG00000010295				-1.59825	1.24e-05	0.00033064	-1.08474	0.00176839	0.0191907	0	0.241431	1	0	0.00183332
ENSGACG00000004133	pim1			-1.41815	1.26e-05	0.000334554	-1.01029	1.11e-06	4.92e-05	0	0.977305	1	1	0.000729627
ENSGACG00000007691	ampd2b			3.2847	1.26e-05	0.000334608	2.99882	3.96e-06	0.000144344	0	0.774468	1	1	7.89074e-06
ENSGACG00000008354	im:7160594			-1.39305	1.28e-05	0.000339277	-1.20967	2.69e-06	0.00010463	0	0.396148	1	1	9.09349e-09
ENSGACG00000001705				-4.44982	1.29e-05	0.000340637	-4.31887	7.08e-06	0.000235012	0	0.334843	1	1	0.00237547
ENSGACG00000011117	myadml2			1.91228	1.38e-05	0.000363262	1.33992	0.000516279	0.00748395	0	0.95088	1	1	0.000143932
ENSGACG00000020222	spns3			-2.63818	1.4e-05	0.000367292	-1.91821	1.34e-06	5.83e-05	0	0.707512	1	1	7.52877e-06
ENSGACG00000008397				-2.86676	1.46e-05	0.000381359	-2.67909	9.92e-06	0.000312885	0	0.910981	1	1	0.00151778
ENSGACG00000020514	rab34b			1.76281	1.5e-05	0.000388704	1.32981	9.85e-05	0.00197788	0	0.42904	0	0	0.880037
ENSGACG00000004100	enah			2.1367	1.52e-05	0.000395381	1.91572	3.68e-06	0.000135689	0	0.976904	1	1	2.90456e-06
ENSGACG00000006158	duox2			-5.53763	1.54e-05	0.000398791	-6.29514	7.82e-08	4.77e-06	0	NA	1	1	6.95234e-06
ENSGACG00000009733	dnajb5			2.24993	1.55e-05	0.000399396	1.50543	0.0021522	0.0221851	1	0.872797	1	1	2.45303e-07
ENSGACG00000020336				-1.28189	1.64e-05	0.000421385	-1.06856	4.63e-07	2.29e-05	0	0.965733	1	1	0.000175777
ENSGACG00000013706	thap4			1.36249	1.67e-05	0.000428951	1.14568	3.17e-06	0.000119846	0	0.828962	1	1	6.32895e-06
ENSGACG00000011202				2.16824	1.73e-05	0.000441233	2.16829	0.000588122	0.00830706	0	0.864091	1	1	0.00652285
ENSGACG00000009304				-6.39596	1.79e-05	0.000454023	-4.88588	0.00065377	0.00901777	0	NA	1	1	9.20159e-05
ENSGACG00000011613	namptb			-1.89156	1.8e-05	0.000456994	-0.707511	0.00630408	0.0486891	0	0.614433	1	1	0.072435
ENSGACG00000010436				2.02724	1.88e-05	0.000473504	1.81486	0.000127408	0.00242657	0	0.816118	0	0	0.334642
ENSGACG00000007747	stmn1a			2.02106	2e-05	0.000501221	1.44984	0.00102917	0.0128992	0	0.934288	1	1	0.000115432
ENSGACG00000003090				-2.08405	2.02e-05	0.000502883	-1.58175	0.000114843	0.00223496	0	0.836589	1	1	2.73305e-07
ENSGACG00000007161	serpini1			1.45717	2.02e-05	0.000503168	1.47149	8.91e-07	4.03e-05	0	0.0799553	1	1	2.65761e-06
ENSGACG00000011706	zmp:0000000735			-1.63501	2.03e-05	0.00050421	-1.44689	0.000265217	0.00439479	0	0.77676	1	1	0.0159726
ENSGACG00000000885				-1.4683	2.04e-05	0.000505043	-1.34565	1.06e-07	6.25e-06	0	0.585684	1	1	7.48535e-06
ENSGACG00000004270				2.71472	2.08e-05	0.000513605	2.11828	0.00372461	0.0335356	0	0.235373	1	1	0.00191862
ENSGACG00000005383				3.52779	2.09e-05	0.000515254	2.10406	0.00131133	0.0154272	1	0.833736	1	1	4.07788e-05
ENSGACG00000003298	SPDEF			-2.27631	2.09e-05	0.000515352	-2.13901	2.82e-05	0.00072049	0	0.920064	1	1	0.000440752
ENSGACG00000013805	tigara			1.72634	2.17e-05	0.000534601	2.54901	1.96e-11	2.73e-09	1	0.988443	1	1	0.000259028
ENSGACG00000014949				4.40825	2.18e-05	0.000535777	3.00222	1.51e-05	0.000441102	0	0.869604	1	1	0.000165813
ENSGACG00000011080	cyp26c1			1.3576	2.21e-05	0.000542188	2.12543	6.25e-12	9.35e-10	0	0.950997	1	1	2.03806e-05
ENSGACG00000019082	LRMP			-1.35314	2.24e-05	0.000545834	-1.23646	6.19e-05	0.00136088	0	0.925934	1	1	1.29628e-05
ENSGACG00000013244				-1.40958	2.24e-05	0.000545834	-1.1186	3.15e-05	0.000790025	0	0.879997	1	1	0.000184856
ENSGACG00000010642	TLN2			2.24336	2.24e-05	0.000545834	1.757	0.000460763	0.00683647	0	0.942366	1	1	0.000391271
ENSGACG00000005994	ncam3			2.77599	2.29e-05	0.000556242	1.97033	0.00027919	0.00452938	1	0.139796	1	1	0.00579048
ENSGACG00000000236				-1.60234	2.31e-05	0.000560359	-1.70236	1.83e-10	2.07e-08	0	0.922919	1	1	2.30363e-07
ENSGACG00000005987				1.5366	2.33e-05	0.000565213	3.38273	3.98e-11	5.14e-09	0	0.74239	1	1	0.00567049
ENSGACG00000010356				1.58705	2.38e-05	0.000575395	1.43991	2.01e-05	0.000547421	0	0.928637	1	1	5.34103e-08
ENSGACG00000005278	hexdc			-1.07165	2.41e-05	0.000581383	-0.793935	0.00154246	0.0173622	0	0.869669	1	1	0.000111074
ENSGACG00000007633	zc3h7ba			-1.40541	2.47e-05	0.000595282	-0.984455	7.59e-05	0.00161019	0	0.958241	1	1	0.0114128
ENSGACG00000003141				4.20406	2.47e-05	0.000595282	2.75488	0.00541964	0.0438002	1	0.784898	1	1	0.137466
ENSGACG00000015391	rrad			2.64249	2.48e-05	0.00059546	2.06364	2.54e-05	0.000661115	1	0.411702	1	1	4.41144e-19
ENSGACG00000011270	ldha			1.62175	2.48e-05	0.00059546	1.86945	0.000200294	0.00349508	0	0.884032	1	1	4.71202e-05
ENSGACG00000009731	mhc1zka			-1.24695	2.52e-05	0.000602603	-1.0981	0.000167178	0.00302112	0	0.989553	1	1	0.00290322
ENSGACG00000019523				-1.43483	2.55e-05	0.00060742	-1.18947	0.00353389	0.0321881	0	0.909423	1	1	0.000748236
ENSGACG00000017418	atp1b4			1.99874	2.6e-05	0.000619251	1.24619	0.00425765	0.0368652	0	0.731848	1	1	0.00600863
ENSGACG00000018084				3.93116	2.65e-05	0.000630101	2.55312	0.000143848	0.00266032	0	0.936065	1	1	0.0276482
ENSGACG00000003359	syt2a			3.21487	2.66e-05	0.000631405	1.87584	0.000153646	0.00281582	0	0.931574	1	1	0.0020313
ENSGACG00000001918				1.49367	2.67e-05	0.000631646	1.2871	0.000511217	0.00742201	0	0.838449	1	1	0.00222676
ENSGACG00000019820	si:ch211-244b2.4			-1.34752	2.7e-05	0.000638101	-1.08803	0.00172496	0.0188014	0	0.761296	1	1	0.000755245
ENSGACG00000001790	CXCR3			-1.74118	2.79e-05	0.000657309	-1.48568	1.56e-06	6.66e-05	0	0.999605	1	1	1.30472e-06
ENSGACG00000004229				2.00402	2.81e-05	0.000661341	2.69855	7.11e-13	1.34e-10	0	0.821387	1	1	1.13203e-19
ENSGACG00000016899	asah1b	QTL(IX)		-1.05968	2.84e-05	0.000665472	-0.768108	0.00136923	0.0159539	1	0.566654	1	1	0.000293356
ENSGACG00000008886				-1.98615	2.88e-05	0.000673178	-1.83404	4.72e-05	0.00109424	0	0.296794	1	1	0.0221252
ENSGACG00000020894				1.91791	2.89e-05	0.000675864	1.43519	0.000770149	0.0102565	1	0.709129	1	1	0.473277
ENSGACG00000011606	postnb			1.62308	2.98e-05	0.00069409	1.44481	0.00137463	0.0159894	0	0.768384	0	0	2.17896e-13
ENSGACG00000017093	trim69			-1.36247	2.98e-05	0.000695199	-1.11856	0.00108302	0.0133618	0	0.568499	1	1	0.000233829
ENSGACG00000005870	bloc1s1			-1.44426	3.01e-05	0.000699702	-1.13511	0.000282375	0.00457291	0	0.295834	1	1	5.52217e-05
ENSGACG00000002485	armc3			-2.34591	3.01e-05	0.000699778	-1.94686	4.75e-05	0.00109867	0	0.995181	1	1	1.8288e-05
ENSGACG00000008831				-5.28275	3.02e-05	0.000700057	-5.01736	4.92e-05	0.00113059	0	NA	1	1	0.0347074
ENSGACG00000006534				-1.93054	3.04e-05	0.000705095	-2.13098	1.38e-07	7.8e-06	0	0.864091	1	1	2.29786e-07
ENSGACG00000019287				-1.12821	3.08e-05	0.000712478	-0.742505	0.00408303	0.0359273	0	0.9854	1	1	0.00112724
ENSGACG00000005999	bcar3			-0.990352	3.24e-05	0.000747846	-0.896194	8.2e-06	0.000267398	0	0.943859	1	1	2.92084e-05
ENSGACG00000008298				-3.02165	3.29e-05	0.000756267	-3.93677	3.74e-09	3.24e-07	0	NA	1	1	2.65222e-07
ENSGACG00000017732				-1.80121	3.3e-05	0.000757119	-1.81327	2.72e-10	2.95e-08	1	0.939468	1	1	0.233733
ENSGACG00000005444				-2.26665	3.34e-05	0.000764515	-1.29927	0.00197266	0.0207688	0	0.273522	1	1	0.0910343
ENSGACG00000004729	rcn3			1.85305	3.35e-05	0.000764621	1.40968	0.00193764	0.0204828	0	0.826589	1	1	0.00013274
ENSGACG00000013952	atp5f1b			1.00422	3.45e-05	0.00078334	0.73879	0.00273267	0.0265761	0	0.775208	1	1	0.000302591
ENSGACG00000016975	gpr160			-2.01769	3.48e-05	0.000787901	-1.29785	0.0036983	0.0333854	0	0.958241	1	1	0.000388548
ENSGACG00000007958	si:ch211-197g15.10			-2.40578	3.49e-05	0.000788176	-1.61394	0.00516437	0.0423056	0	0.977331	1	1	0.0769648
ENSGACG00000019349	bcl6b			1.96769	3.63e-05	0.000813969	1.76007	0.000442881	0.0066142	0	0.839613	1	1	0.0113851
ENSGACG00000001104				-5.75058	3.63e-05	0.000813969	-5.08124	0.00215719	0.022224	0	NA	1	1	0.185825
ENSGACG00000011468	cntn2			5.75094	3.65e-05	0.000818238	2.97182	0.00193062	0.0204323	0	0.613858	1	1	0.00226757
ENSGACG00000020306	sez6a			5.76362	3.67e-05	0.000820913	3.52297	0.000984438	0.0124575	0	0.872096	1	1	0.00333095
ENSGACG00000003589	avpr1aa			-1.76004	3.72e-05	0.000830723	-1.39929	0.0019964	0.0209221	0	0.466562	1	0	0.00844242
ENSGACG00000003833	osbpl7			-5.50227	3.75e-05	0.000834258	-5.01702	0.000434467	0.00650452	0	NA	1	1	0.0014223
ENSGACG00000001490				1.40442	3.75e-05	0.000834258	1.05311	0.000395075	0.00600396	0	0.973811	1	1	0.00229851
ENSGACG00000003571	ccdc51			1.34048	3.77e-05	0.000837514	1.13682	0.000105736	0.00208894	0	0.578136	1	1	0.000130946
ENSGACG00000015140				-2.11089	3.87e-05	0.000859149	-2.17999	1.85e-07	1.02e-05	0	0.673707	1	1	5.91328e-06
ENSGACG00000006446	cobl			1.91263	3.88e-05	0.000860253	0.919642	0.0048986	0.0408815	0	0.988165	1	1	0.432502
ENSGACG00000013831	slc15a1b			2.3701	4.02e-05	0.000888798	3.1487	1.59e-08	1.18e-06	0	0.943859	1	1	0.00624295
ENSGACG00000015919	fes			-1.17248	4.23e-05	0.000927332	-1.27812	0.000122376	0.00234403	0	0.996052	1	1	4.2864e-06
ENSGACG00000004494	lrrc38b			2.35824	4.26e-05	0.000932527	1.57111	0.00210042	0.0217497	0	0.789637	1	1	0.0589719
ENSGACG00000012690				2.69273	4.39e-05	0.000953384	4.836	1.1e-05	0.000344354	0	0.547759	1	1	3.78471e-21
ENSGACG00000016527	UNC13C			2.91335	4.39e-05	0.000953384	2.79339	1.01e-05	0.000318704	0	0.691131	1	1	8.25474e-06
ENSGACG00000017609				-5.75342	4.45e-05	0.000963845	-8.65232	2.81e-13	6.03e-11	0	NA	1	1	6.63435e-07
ENSGACG00000017757	antxr2b			-1.342	4.53e-05	0.000977887	-0.831701	0.00572159	0.045659	0	0.839691	1	1	0.00217384
ENSGACG00000003666	ptpn2b			-0.953198	4.54e-05	0.000978207	-0.585626	0.00151408	0.0171656	0	0.949838	1	1	0.000900371
ENSGACG00000018249	si:ch211-153b23.5			3.76924	4.55e-05	0.00097886	5.3614	2.41e-06	9.61e-05	0	0.42585	1	1	9.28234e-05
ENSGACG00000016183		QTL(IX)		-1.05668	4.55e-05	0.000978898	-0.74422	0.000967998	0.012275	1	0.939203	1	1	0.000145438
ENSGACG00000017840	sod3b	QTL(IX)		-1.36107	4.63e-05	0.000993961	-0.72725	0.00508602	0.0419268	0	0.406747	1	1	0.008409
ENSGACG00000010022				-1.52186	4.66e-05	0.000998178	-1.38784	0.000109234	0.00214412	0	0.831946	1	1	0.0138506
ENSGACG00000020707	il13ra2			-1.27635	4.92e-05	0.00104803	-1.62648	1.53e-13	3.45e-11	0	0.957154	1	1	0.0486872
ENSGACG00000002425	si:dkey-94e7.1			-2.32322	4.97e-05	0.00105807	-1.6773	2.77e-05	0.000711532	0	0.866355	1	1	0.00138826
ENSGACG00000012049	FGL2			-1.56882	4.99e-05	0.00106123	-1.4206	0.000944303	0.0120415	0	0.841333	1	0	0.00294528
ENSGACG00000004584	lnpa			1.11719	5e-05	0.00106161	0.766144	0.0018209	0.0195549	0	0.908575	1	1	7.71266e-05
ENSGACG00000018206		QTL(IX)		-1.13176	5.14e-05	0.00108836	-0.953654	1.23e-06	5.4e-05	0	0.929945	1	1	4.01535e-07
ENSGACG00000000973	mdh1ab			1.45333	5.21e-05	0.00110049	0.845864	0.00627101	0.0484953	0	0.988957	1	1	0.000468811
ENSGACG00000000841				2.41539	5.31e-05	0.0011196	1.23893	0.0024213	0.0242207	0	0.996519	1	1	8.6157e-05
ENSGACG00000014117				-0.986739	5.33e-05	0.00112283	-0.812166	0.000390848	0.00595414	0	0.789637	1	1	0.00560411
ENSGACG00000008607	stat3			-0.881306	5.39e-05	0.00113295	-0.563724	0.00575138	0.0458376	0	0.988648	1	1	0.0138163
ENSGACG00000008384	tnnt3a			1.53256	5.62e-05	0.00117779	1.29004	0.00579135	0.046048	1	0.979566	1	1	0.000305063
ENSGACG00000014573				-0.955048	5.71e-05	0.00119318	-0.607627	0.00551556	0.0443067	0	0.845287	1	1	0.0104241
ENSGACG00000008941	itgb1bp1			-1.01313	5.74e-05	0.00119786	-0.858537	8.48e-05	0.00175555	0	0.704618	1	1	2.9556e-06
ENSGACG00000015061	GPR34			-1.42311	5.77e-05	0.0012018	-1.28757	7.54e-05	0.0016017	0	0.988272	1	1	0.000198174
ENSGACG00000012455	dhps			-2.11642	5.88e-05	0.00122114	-1.57008	0.00393479	0.0349153	1	0.938311	1	1	0.00916859
ENSGACG00000002592	lss			1.70648	5.97e-05	0.00123981	2.18992	9.73e-17	4.03e-14	1	0.625264	1	1	1.00117e-15
ENSGACG00000001555	rassf1			1.8646	6.15e-05	0.00127246	1.79898	3.26e-05	0.000815776	0	0.745504	1	1	0.00193242
ENSGACG00000003039				-2.24757	6.23e-05	0.00128813	-1.86475	0.000500304	0.00729843	0	0.941581	1	1	0.0915727
ENSGACG00000017575	pitrm1			1.03127	6.32e-05	0.00130189	1.09131	4.06e-06	0.000146995	1	0.42585	1	1	5.94787e-06
ENSGACG00000019994	aars2			0.950707	6.39e-05	0.00131288	1.10425	3.29e-08	2.25e-06	1	0.534599	1	1	9.48037e-07
ENSGACG00000001623	ANK2			1.63419	6.4e-05	0.0013143	0.966344	0.00397622	0.0351461	0	0.984717	1	1	0.00833519
ENSGACG00000003543	myd88			-1.05671	6.45e-05	0.00132015	-0.759046	0.000688448	0.00938255	0	0.998725	1	1	0.00665097
ENSGACG00000011263	SDS			2.34154	6.46e-05	0.00132118	2.54313	3.74e-05	0.000914424	0	0.996097	1	1	1.06016e-05
ENSGACG00000018035	rgs14a			-1.21187	6.65e-05	0.00135485	-1.18975	1.58e-05	0.000455849	0	0.687084	1	1	5.98262e-08
ENSGACG00000008664	mthfd1l			1.37469	6.71e-05	0.00136512	1.18862	5.07e-12	7.77e-10	1	0.7984	1	1	3.77913e-12
ENSGACG00000006271	stac3			1.47941	6.85e-05	0.00139124	1.04683	0.00478051	0.0401532	0	0.998725	1	1	0.00130628
ENSGACG00000019777	tspan11			-1.73858	6.92e-05	0.00140504	-1.56681	9.79e-06	0.000309531	0	0.80672	1	1	0.000284073
ENSGACG00000016813	nnt2			1.8629	6.99e-05	0.00141483	1.08422	0.00181284	0.0195023	0	0.947169	1	1	0.00082041
ENSGACG00000000145	psmb13a			-3.47118	7.03e-05	0.0014208	-3.69298	5.68e-08	3.6e-06	0	0.864091	1	1	0.000884808
ENSGACG00000000988				2.95424	7.06e-05	0.00142343	3.10933	2.98e-06	0.000113893	0	0.772957	1	1	8.00352e-06
ENSGACG00000016441	cry5			1.59475	7.18e-05	0.00144293	1.2494	0.00104874	0.0130641	0	0.81676	1	1	0.00132511
ENSGACG00000012562				3.89135	7.26e-05	0.0014581	3.61634	0.000162215	0.0029462	0	0.929904	1	1	1.91613e-07
ENSGACG00000012633	mthfr			1.07584	7.33e-05	0.00146687	1.21188	3.68e-07	1.85e-05	0	0.645235	1	1	3.23292e-05
ENSGACG00000011350	trap1			1.05038	7.4e-05	0.00147913	1.1571	3.05e-07	1.58e-05	0	0.361157	1	1	1.53863e-06
ENSGACG00000008601	arhgap15			-1.21666	7.53e-05	0.00150089	-1.2978	2.52e-07	1.36e-05	0	0.688879	1	1	3.40053e-10
ENSGACG00000001787				-5.41356	7.79e-05	0.00154516	-4.77757	0.000731909	0.00986427	0	NA	1	1	0.00163369
ENSGACG00000010706				-2.51619	7.84e-05	0.00155242	-2.04332	0.000275289	0.00449409	1	0.797758	1	1	0.000104809
ENSGACG00000002335				-1.77359	7.86e-05	0.00155335	-1.53134	3.28e-05	0.000819602	0	0.998603	1	1	2.86744e-05
ENSGACG00000008450				-1.81189	8.08e-05	0.00159292	-1.54872	0.000345723	0.00538365	0	0.948968	1	1	0.000221604
ENSGACG00000015565	bin1b			1.568	8.17e-05	0.00160547	0.858274	0.00507301	0.0418945	1	0.841282	1	1	0.0010923
ENSGACG00000006116	spef2			2.08883	8.19e-05	0.00160621	1.85575	0.000273204	0.00447205	0	0.929904	1	1	2.91829e-05
ENSGACG00000005130				1.28209	8.25e-05	0.00161523	1.42765	2.85e-07	1.51e-05	0	0.733373	1	1	4.35742e-06
ENSGACG00000016168				1.72107	8.35e-05	0.00162714	1.51563	0.000789955	0.0104534	0	0.857235	1	1	2.30332e-06
ENSGACG00000014502				-2.86743	8.38e-05	0.00163056	-2.39056	0.000510644	0.00741959	0	0.969842	1	1	4.17779e-06
ENSGACG00000000581	fbxo7			-0.968271	8.52e-05	0.00164068	-1.01686	8.23e-05	0.00171339	0	0.959378	1	1	2.99151e-06
ENSGACG00000015958	irf8			-1.51438	8.51e-05	0.00164068	-1.31064	0.000241589	0.00407152	0	0.704914	1	1	1.64562e-05
ENSGACG00000004190				1.81453	8.52e-05	0.00164068	1.58145	0.000284527	0.00459146	1	0.969987	1	1	4.07788e-05
ENSGACG00000018357	rmnd5b			-0.821336	8.49e-05	0.00164068	-0.818224	2.86e-07	1.51e-05	0	0.684338	1	1	5.31057e-05
ENSGACG00000018692	fads2			4.55429	8.48e-05	0.00164068	3.35556	0.000505725	0.00737161	1	0.978128	1	1	7.20287e-05
ENSGACG00000006414	si:dkey-119m7.4			-1.20968	8.53e-05	0.00164068	-1.55168	4.12e-07	2.06e-05	0	0.628779	1	1	7.51563e-05
ENSGACG00000001975	p2ry8			-1.55483	8.54e-05	0.00164211	-1.70001	2.29e-06	9.21e-05	0	0.846666	1	1	0.00333967
ENSGACG00000010200	tnfrsf1a			-1.00903	8.66e-05	0.00165974	-1.07742	9.12e-06	0.000294369	0	0.932112	1	1	5.70215e-08
ENSGACG00000019054	tmc8	QTL(IX)		-1.34875	8.84e-05	0.00168627	-1.52212	2.92e-18	1.62e-15	0	0.936536	1	1	2.96926e-18
ENSGACG00000017631	si:ch211-288d18.1			2.29193	8.84e-05	0.00168627	2.51816	1.47e-05	0.000431775	0	0.746085	1	1	1.68624e-06
ENSGACG00000019881				-1.14595	8.88e-05	0.00169035	-1.1618	4.52e-06	0.000159843	1	0.974909	1	1	4.59618e-05
ENSGACG00000019416	HMX1			-2.89656	8.98e-05	0.00170521	-2.46389	5.29e-05	0.00119816	0	0.0290615	1	1	0.103433
ENSGACG00000017967				-2.56729	9.67e-05	0.0018157	-3.12164	6.95e-07	3.25e-05	0	0.989553	1	1	0.110202
ENSGACG00000007887	naalad2			1.36571	9.97e-05	0.00186288	1.23776	0.000810896	0.0106885	0	0.826937	1	1	3.72954e-07
ENSGACG00000010799	blk			-2.18329	0.000101261	0.00188256	-1.96814	1.35e-07	7.64e-06	0	0.808456	1	1	6.75237e-08
ENSGACG00000007232	lck			-1.12888	0.000101625	0.00188739	-1.05802	1.36e-05	0.000406028	0	0.88531	1	1	1.55297e-06
ENSGACG00000020519	coro6			1.474	0.00010238	0.00189754	0.962344	0.00307843	0.0291652	0	0.949693	1	1	1.05939e-05
ENSGACG00000003825				-1.29277	0.000102304	0.00189754	-0.884178	0.0047341	0.0398552	0	0.691222	1	1	0.056679
ENSGACG00000004823				2.55952	0.000103283	0.00191037	2.14393	0.000959049	0.0121954	1	0.707823	1	1	0.00103962
ENSGACG00000019183				2.55966	0.000103822	0.00191642	1.44499	0.00254605	0.0251501	1	0.995121	1	1	0.000123585
ENSGACG00000006883	scgn			-1.34384	0.000105094	0.00193597	-1.30663	4.29e-05	0.00101036	0	0.909423	1	1	0.106249
ENSGACG00000010143	zgc:153738			-1.77828	0.000105233	0.00193657	-3.01821	1.31e-24	1.59e-21	0	0.768384	1	1	9.97239e-11
ENSGACG00000009831	etv7			-1.00969	0.000105765	0.00194432	-0.947959	3.68e-05	0.000904706	0	0.869604	1	1	8.82391e-06
ENSGACG00000020375	mtmr2			-0.838149	0.000106905	0.00196137	-0.771092	0.00334269	0.0309254	0	0.950647	1	1	0.0248734
ENSGACG00000000041				-2.92414	0.000107909	0.00197611	-3.53961	5.46e-07	2.65e-05	0	NA	1	1	0.00294524
ENSGACG00000020234	ywhag1			1.27415	0.000108875	0.00199146	1.50511	9.36e-06	0.000299897	0	0.977804	1	1	0.000266604
ENSGACG00000001859				-3.97575	0.000109395	0.00199696	-4.18455	2.06e-05	0.000558461	0	NA	1	1	0.00388988
ENSGACG00000002757	stau2			1.08177	0.000112394	0.00204347	0.863092	1.66e-05	0.000473147	0	0.943859	1	1	2.24595e-07
ENSGACG00000001816	acod1			-1.85249	0.000113788	0.00206469	-2.55338	0.00059345	0.00836935	0	0.662672	1	1	1.57514e-05
ENSGACG00000000324	si:ch211-256e16.11			-2.86817	0.000114112	0.0020685	-1.9288	0.00204801	0.0213029	1	0.0665388	1	1	0.0145773
ENSGACG00000005348	cap2			1.66172	0.000115839	0.00209574	0.972588	0.00202007	0.0210853	0	0.943287	1	1	2.45699e-05
ENSGACG00000003928	appl2			0.861408	0.000115846	0.00209574	0.5798	0.00185636	0.0198305	0	0.53872	1	1	0.00159666
ENSGACG00000008882	cep57l1			-1.25069	0.000117274	0.00211945	-1.54175	1.05e-08	8.12e-07	0	0.980979	1	1	0.00012441
ENSGACG00000009281	crot			-1.65857	0.000117893	0.0021243	-1.42456	0.000521462	0.00754671	0	0.787092	1	1	0.000292355
ENSGACG00000010817	tdh			-1.0622	0.000117813	0.0021243	-0.641706	0.00311925	0.0295018	0	0.864091	1	1	0.0896573
ENSGACG00000013630				-1.73668	0.000120986	0.00217786	-1.43714	6.91e-08	4.26e-06	0	0.42904	1	0	8.60748e-05
ENSGACG00000001868				2.76422	0.000131213	0.00234106	2.37347	2.7e-05	0.000697901	0	0.89425	1	1	0.0935854
ENSGACG00000000383	RASSF5			-1.03197	0.000132809	0.00236488	-1.10513	3.59e-06	0.000132613	0	0.808442	1	1	1.22387e-06
ENSGACG00000000899				-2.36649	0.00013343	0.00237129	-2.33723	1.86e-05	0.000516357	0	0.788938	1	1	0.0962201
ENSGACG00000002750	abtb1	QTL(XII)		-0.946609	0.000134964	0.00239153	-1.06695	1.92e-09	1.79e-07	1	0.214808	1	1	7.74224e-09
ENSGACG00000014475				1.58041	0.000135698	0.00240219	2.46956	2.27e-17	1.01e-14	0	0.853254	1	1	7.08562e-09
ENSGACG00000007977				-1.72295	0.000136414	0.0024125	-1.43837	0.00368437	0.0333091	1	0.839077	1	1	0.000822809
ENSGACG00000018559	ITM2A			-1.07631	0.000139823	0.0024632	-0.841556	1.92e-06	7.98e-05	1	0.707512	1	1	5.35876e-08
ENSGACG00000006912	sntb1			-1.02789	0.000139819	0.0024632	-0.957656	0.000839196	0.0110012	0	0.709435	1	1	1.45507e-05
ENSGACG00000005172	anxa13			1.2674	0.000141185	0.00247996	0.984153	0.00470358	0.0396494	0	0.709129	1	1	1.03852e-09
ENSGACG00000004828	prr12b			1.47791	0.000141096	0.00247996	0.881835	0.00212958	0.0219892	0	0.906075	1	1	0.0452279
ENSGACG00000008563				-1.58297	0.000142252	0.0024963	-1.32826	9.75e-05	0.00196053	0	0.916283	1	1	0.00276927
ENSGACG00000017942				1.64545	0.000142565	0.00249936	1.35138	0.00306645	0.0290778	0	0.910545	1	1	0.0422989
ENSGACG00000004696				-5.41115	0.000143695	0.00251431	-4.91733	0.00023334	0.00396548	0	NA	1	1	0.000166791
ENSGACG00000005969	aldh18a1			4.96661	0.000145764	0.00254317	3.46663	0.000516305	0.00748395	1	0.876435	1	1	0.00395225
ENSGACG00000010865	chmp6a			3.187	0.000146714	0.00255483	4.52493	2.58e-07	1.39e-05	0	0.900793	1	1	3.93744e-07
ENSGACG00000019068	pyroxd1			-1.1275	0.000148754	0.00258539	-1.10599	6.4e-06	0.000214429	0	0.871669	1	1	6.4567e-05
ENSGACG00000017804	myoz2b	QTL(IX)		1.76577	0.000149913	0.00260303	1.41601	2.22e-05	0.000595819	0	0.946362	1	1	2.93364e-12
ENSGACG00000015042	klhl24a			-2.08086	0.000150321	0.00260514	-1.62316	0.000124696	0.00238347	0	0.534599	1	1	4.98851e-07
ENSGACG00000017357	sash3			-1.04923	0.000150567	0.00260691	-1.31242	1.08e-12	1.93e-10	0	0.761296	1	1	2.36885e-15
ENSGACG00000001783	cxcr3.2			-1.7028	0.000151847	0.00262656	-1.22774	0.00179757	0.0194072	0	0.761325	1	1	0.0311583
ENSGACG00000011345				-1.63453	0.000152944	0.0026405	-1.30533	0.00104937	0.0130641	0	0.8457	1	1	0.0473791
ENSGACG00000017932	suclg1	QTL(IX)		0.929602	0.000153327	0.00264461	0.787524	0.000567298	0.00806288	0	0.965208	1	1	3.33183e-05
ENSGACG00000012767				-3.20732	0.000155619	0.00267327	-2.78538	1.14e-06	5.05e-05	0	0.409568	1	1	9.91686e-10
ENSGACG00000014402				-1.50135	0.000155873	0.00267327	-1.40233	0.000267641	0.00441269	0	0.58366	1	1	0.000514762
ENSGACG00000003324	zgc:113223			-1.68585	0.000158939	0.00272327	-1.23762	0.00158353	0.0177043	1	0.704914	1	1	0.0874211
ENSGACG00000000209	EIF4G1			0.913543	0.000159868	0.00273146	0.817327	0.000175014	0.00313187	0	0.778711	1	1	0.000568598
ENSGACG00000015517	mybpc3			1.54829	0.000160731	0.00274104	0.892445	0.00340964	0.0313223	0	0.787092	1	1	0.0660716
ENSGACG00000012890				2.00677	0.0001639	0.00278462	1.68917	0.000239375	0.00404769	0	0.996519	1	1	0.178517
ENSGACG00000013715	gldc			-1.54459	0.000165477	0.00280615	-1.2732	1.14e-05	0.000352417	0	0.995121	1	1	6.29846e-06
ENSGACG00000006926				-0.907603	0.000166116	0.00281436	-0.75357	0.00144496	0.0165925	0	0.973253	1	1	0.00157693
ENSGACG00000012439				-1.21786	0.000166629	0.00281778	-1.71543	2.92e-06	0.000112018	0	0.797832	1	1	0.000178583
ENSGACG00000014528	il12rb2			-1.14173	0.000168443	0.00284315	-1.1735	2.01e-05	0.000546474	0	0.909708	1	1	4.23114e-06
ENSGACG00000012979	fkbp4			0.607542	0.000169644	0.00285812	0.550355	0.000831001	0.0109017	1	0.657795	1	1	0.000495032
ENSGACG00000003230	cd79a			-4.76236	0.00017617	0.00295162	-4.27728	1.98e-09	1.83e-07	0	0.59418	1	1	2.62341e-10
ENSGACG00000016444	frmd5			1.94107	0.000176042	0.00295162	1.94453	0.000104035	0.00206205	0	0.796316	1	1	0.000478353
ENSGACG00000011175				-2.57385	0.000177066	0.00296117	-2.74446	3.84e-05	0.000929427	0	0.838449	1	1	0.000328353
ENSGACG00000001791				-5.19614	0.000178434	0.00297855	-5.52228	3.6e-07	1.83e-05	0	NA	1	1	8.38168e-09
ENSGACG00000012411	smoc1			-1.29351	0.000178276	0.00297855	-1.22519	8.5e-05	0.00175624	0	0.785631	1	1	0.00918936
ENSGACG00000002003	rnf19b			-1.19697	0.000179043	0.00298596	-1.0628	0.000278502	0.00452224	0	0.929945	1	1	0.000210147
ENSGACG00000019243	si:dkeyp-80c12.4	QTL(IX)		-1.13769	0.000179848	0.00299115	-1.1408	2.77e-05	0.000712474	0	0.778711	1	1	6.81605e-08
ENSGACG00000019169	nudt5			0.755866	0.000179647	0.00299115	0.896743	3.31e-06	0.000123855	0	0.897641	1	1	5.99632e-07
ENSGACG00000016505	bcl2l10			-0.785679	0.000179725	0.00299115	-0.638438	0.000613871	0.00863064	0	0.774206	1	1	0.00625572
ENSGACG00000004188	GPR137B	QTL(VI)		-1.68604	0.000187262	0.00309516	-1.29621	3.97e-06	0.000144344	0	0.768384	1	1	7.23796e-09
ENSGACG00000013667	lgals9l5			-1.10976	0.000187296	0.00309516	-0.52339	0.00204428	0.021277	0	0.889302	1	1	0.199485
ENSGACG00000009673				-1.02025	0.00019032	0.0031357	-1.08553	5.89e-05	0.00131177	0	0.963602	1	1	0.00078039
ENSGACG00000002588		QTL(VI)		1.20184	0.000192139	0.00315794	1.30724	0.000403425	0.00609482	0	0.94351	1	1	9.59868e-06
ENSGACG00000001978				-3.56759	0.000193179	0.00317216	-3.00727	0.000803187	0.0106208	0	0.967003	1	1	2.17702e-13
ENSGACG00000003072				3.11063	0.00019805	0.00323166	2.67689	0.000620938	0.00870315	1	0.86567	1	1	0.00804389
ENSGACG00000011678	ctdsp2			-0.911343	0.000198841	0.00324166	-0.938719	2.3e-05	0.000611075	1	0.255004	1	1	2.2266e-05
ENSGACG00000020598	stoml3a			1.60322	0.000199215	0.00324194	1.59178	0.000189907	0.00335233	0	0.756336	1	1	NA
ENSGACG00000001832				-5.65678	0.000199471	0.0032432	-3.4807	0.000364226	0.00561137	1	NA	1	1	0.187145
ENSGACG00000011165	rnf213a			-1.23231	0.000199818	0.00324593	-1.0343	1.64e-05	0.000469805	0	0.773282	1	1	0.00403547
ENSGACG00000003160	eomesa			-2.81105	0.000202054	0.00327748	-2.61836	8.33e-05	0.00172765	0	0.922779	1	1	0.000549677
ENSGACG00000002806	slc12a5b	QTL(XII)		4.76284	0.00020689	0.00333099	4.03571	0.000324763	0.00512056	0	0.925866	1	1	0.00221865
ENSGACG00000004119	vdac3			1.26512	0.000211985	0.00339911	0.969693	0.00113937	0.0139346	0	0.868337	1	1	0.00023098
ENSGACG00000015661	tmem9b			-0.979	0.000212372	0.00340113	-0.763132	0.0019199	0.0203543	0	0.416187	1	1	0.000396588
ENSGACG00000012948				-1.47401	0.000214387	0.00342434	-1.26243	7.91e-05	0.00166309	0	0.737291	1	1	0.000453834
ENSGACG00000015201	pudp			0.953047	0.000215639	0.00344131	0.881275	0.000223981	0.00382782	0	0.921269	1	1	0.0037478
ENSGACG00000019525	tm7sf3			-1.6259	0.000216402	0.0034444	-1.10132	0.0021848	0.022426	1	0.854985	1	1	0.00983446
ENSGACG00000006699	ccn1			-0.84193	0.000219077	0.00348392	-0.559493	0.00333339	0.0308551	1	0.451419	1	0	0.326606
ENSGACG00000005956	chdh			-2.13294	0.000224553	0.00356163	-2.19945	8.11e-05	0.00169581	0	0.952395	1	1	0.0065197
ENSGACG00000009732	qpctla			0.955263	0.000225519	0.00357067	1.14562	2.42e-08	1.69e-06	1	0.746085	1	1	1.35866e-09
ENSGACG00000016413	pstpip1b			-1.55797	0.000228417	0.00360606	-1.66729	0.000274419	0.00448792	0	0.838449	1	1	3.08382e-05
ENSGACG00000001769				-5.12021	0.000228546	0.00360606	-6.0716	1.14e-07	6.66e-06	0	NA	1	1	0.0435057
ENSGACG00000003344	sytl5			-1.71378	0.000229072	0.00360911	-1.97254	5.21e-09	4.34e-07	1	0.950647	1	1	7.44534e-10
ENSGACG00000009322				-7.73469	0.000230503	0.00361919	-8.10032	1.18e-11	1.71e-09	0	NA	1	1	4.72126e-11
ENSGACG00000000140	psmb8a			-3.42929	0.000230575	0.00361919	-3.35081	9.18e-05	0.00186354	1	0.458617	1	0	0.27674
ENSGACG00000000780				-2.57663	0.000234154	0.00366269	-3.60584	2.55e-11	3.4e-09	0	0.806918	1	1	3.53431e-09
ENSGACG00000007435	pdcb			2.89298	0.000234888	0.00366785	3.6777	2.55e-06	0.000101393	0	0.987888	1	1	0.126933
ENSGACG00000016192	rhoh	QTL(IX)		-1.62677	0.000235467	0.00367374	-1.49801	0.000178072	0.00318348	0	0.855081	1	1	0.000713085
ENSGACG00000000913	cav3			1.64775	0.00023659	0.00368808	0.959412	0.000100048	0.00200041	0	0.748011	1	1	0.000138272
ENSGACG00000013799	kif26aa			-2.41094	0.000237104	0.00369292	-2.62622	1.99e-06	8.14e-05	0	0.943859	1	1	0.000793333
ENSGACG00000012665				-1.95237	0.000237989	0.00370353	-1.26419	0.00412115	0.0360323	0	0.834862	1	1	0.0101947
ENSGACG00000011420				-1.57009	0.000238758	0.00371231	-0.935749	6.05e-05	0.00133592	0	0.686538	1	1	0.000266862
ENSGACG00000005824	cytip			-0.946028	0.000239643	0.00372287	-1.13132	1.5e-05	0.000437223	0	0.999885	1	1	5.25649e-16
ENSGACG00000014409	rnf213b			-1.46283	0.000247369	0.00382	-1.2562	0.000286749	0.0046111	0	0.764286	1	1	0.00241114
ENSGACG00000014208	fmnl1a			-1.13862	0.000247588	0.00382013	-0.999223	1.45e-08	1.1e-06	0	0.806022	1	1	8.07199e-06
ENSGACG00000005168	fastkd1			1.27109	0.000250448	0.00386098	1.20655	5.76e-05	0.00128618	1	0.157851	1	1	0.00151466
ENSGACG00000005704				-3.5547	0.000252374	0.00388408	-2.9967	0.000329522	0.00517557	0	0.902322	1	1	4.32261e-05
ENSGACG00000006989	smarcd2			-0.695591	0.000254857	0.00390902	-0.758318	3.12e-06	0.000118298	0	0.90491	1	1	0.00142761
ENSGACG00000007471	miip			-1.39564	0.000260228	0.00398804	-0.858203	0.00296422	0.028361	0	0.976904	1	1	0.0407256
ENSGACG00000009195	papss2a	QTL(VI)		1.38986	0.000270148	0.00411228	1.05612	0.00501386	0.0416527	0	0.794513	1	1	0.0001873
ENSGACG00000000835				-2.21415	0.000272805	0.00414811	-1.91762	0.000263006	0.00436787	0	0.568499	1	1	5.56499e-05
ENSGACG00000008089				3.36449	0.000276878	0.00420062	2.70876	0.000524091	0.00756674	0	0.978074	1	1	0.000233935
ENSGACG00000015686	hfm1			3.21684	0.000278453	0.00422099	4.07156	2.73e-06	0.000105976	0	0.990365	1	1	1.32075e-05
ENSGACG00000020441	dpp3			0.972991	0.000282677	0.00427788	0.996202	5.12e-11	6.44e-09	1	0.432458	1	1	0.000282629
ENSGACG00000002446	slc9a3.2			1.56781	0.000295141	0.00445165	1.89667	0.00352349	0.0321094	1	0.927768	1	1	0.120242
ENSGACG00000018572	p2ry10			-1.11658	0.000296808	0.00447308	-1.83846	8.71e-22	6.35e-19	0	0.994878	1	1	1.97739e-06
ENSGACG00000005338				3.7519	0.000298578	0.00449602	2.26135	0.00379534	0.0340256	1	0.979439	1	1	0.373435
ENSGACG00000018654	auh			0.925397	0.000299566	0.00450716	0.817504	0.0021812	0.0224207	1	0.996052	1	1	3.23205e-05
ENSGACG00000008960	cd8b			-2.55965	0.000301133	0.00452697	-2.86949	8.04e-07	3.69e-05	0	0.838449	1	1	0.000122866
ENSGACG00000016779	vav3b			-1.24201	0.00030721	0.00460308	-1.58187	2.89e-06	0.000111516	0	0.998042	1	1	1.45657e-10
ENSGACG00000009400	eogt			2.60114	0.000308381	0.00460921	1.55288	0.00624115	0.0483464	1	0.746079	1	1	0.0131373
ENSGACG00000002726	zgc:101785			-1.41354	0.000308338	0.00460921	-1.20847	0.00055949	0.00798302	0	0.935336	1	1	0.0364442
ENSGACG00000003462	lingo1a			5.34149	0.000311443	0.00464731	3.10014	0.0054549	0.0439356	1	0.806022	1	1	0.0647596
ENSGACG00000008883	psph			1.18548	0.000313111	0.00466836	1.16366	0.000906929	0.0116507	1	0.988272	1	1	3.8842e-07
ENSGACG00000014004				-1.1367	0.000315977	0.00469951	-1.06356	0.000446183	0.00665806	1	0.770967	1	1	0.0800942
ENSGACG00000016679				1.93055	0.000320161	0.00474618	1.39563	0.00641434	0.0492719	0	0.901076	1	1	0.00316593
ENSGACG00000020179				-0.804918	0.000324585	0.00480391	-0.727731	1.93e-05	0.000530389	0	0.950647	1	1	0.00275409
ENSGACG00000008043	ubap2b			0.807113	0.000331661	0.00490064	0.592173	0.000292695	0.00468184	0	0.838316	1	1	0.00182844
ENSGACG00000014385				2.1043	0.000336449	0.00495123	1.85468	0.000200498	0.0034953	0	0.9001	1	1	0.00898327
ENSGACG00000011604	lpxn			-1.27211	0.000336937	0.00495439	-0.946804	0.000606924	0.00855275	0	0.868174	1	1	0.0020895
ENSGACG00000004591				1.02168	0.000340049	0.00499206	0.982169	0.000998927	0.0126058	0	0.965887	1	1	2.90364e-05
ENSGACG00000009652	ngfra			1.45204	0.000344276	0.00502962	2.02365	1.34e-07	7.64e-06	0	0.691966	1	1	1.01003e-09
ENSGACG00000002086				-2.0482	0.000344196	0.00502962	-2.19166	1.67e-05	0.000474838	1	0.854107	1	1	4.40212e-08
ENSGACG00000014596				-2.30589	0.000349582	0.00509492	-2.23261	2.18e-06	8.83e-05	0	0.931512	1	1	0.000795345
ENSGACG00000000844				1.34916	0.000353673	0.00513803	1.47408	4.86e-06	0.000170257	0	0.883604	1	1	0.00888827
ENSGACG00000016578				-1.11276	0.00035364	0.00513803	-0.875821	0.000295141	0.0047127	0	0.424075	1	1	0.0520876
ENSGACG00000016464	cxcl14			-1.37621	0.000355803	0.00516483	-1.64122	0.000127483	0.00242657	1	0.240962	1	1	0.0159726
ENSGACG00000015278	lims1			1.00208	0.00035937	0.00521245	1.4094	1.79e-08	1.29e-06	0	0.995121	1	1	2.25119e-08
ENSGACG00000020152	serpinh1a			1.30625	0.000370405	0.00536393	1.26862	0.00166111	0.0183626	0	0.774206	1	1	0.000177509
ENSGACG00000003313	dpp7			-1.09222	0.000374546	0.00541912	-0.948833	3.55e-07	1.8e-05	0	0.826928	1	1	0.0385074
ENSGACG00000018984				-4.84727	0.000375654	0.00542263	-6.03058	4.03e-08	2.67e-06	0	NA	1	1	3.0977e-06
ENSGACG00000018271	rhogd			-1.08046	0.00037635	0.00542835	-0.878311	0.00162715	0.0180481	0	0.795391	1	1	0.00342848
ENSGACG00000010893				-4.1504	0.000381338	0.00548721	-4.16528	2.87e-06	0.000110803	0	NA	1	1	6.31417e-06
ENSGACG00000000026				-3.26925	0.000385893	0.00553852	-4.34262	7.2e-10	7.25e-08	0	NA	1	1	0.000454799
ENSGACG00000017978				-1.01051	0.000387284	0.00555076	-1.13558	8.5e-10	8.52e-08	1	0.89764	1	1	1.32981e-08
ENSGACG00000007727				1.38111	0.000391795	0.00559773	1.35496	0.000943616	0.0120412	0	0.910981	1	1	0.000144713
ENSGACG00000016450	tlk1b			-0.789769	0.000393881	0.00561868	-0.718005	5.36e-05	0.00121226	0	0.969842	1	1	1.5201e-07
ENSGACG00000001748				-3.1452	0.000396044	0.00564511	-2.84214	0.00332147	0.0307916	0	NA	1	1	1.36099e-08
ENSGACG00000018403	odf2a			1.05343	0.000404379	0.00573688	0.848113	0.005299	0.0431553	0	0.956869	1	1	0.000459604
ENSGACG00000014629				-1.64835	0.000405335	0.00573697	-1.43846	0.000179628	0.00319875	1	0.812278	1	1	0.00139188
ENSGACG00000018281	cetn2			-1.12151	0.000409329	0.00578899	-1.05105	7.94e-06	0.000260766	0	0.806022	1	1	2.80779e-05
ENSGACG00000019023	actn3a			1.80193	0.00041794	0.00586959	0.944934	0.00254544	0.0251501	0	0.979817	1	1	0.00405598
ENSGACG00000007313	pik3cd			-1.41295	0.000428058	0.0060024	-1.58964	5.41e-05	0.00122003	0	0.750614	1	1	0.000365209
ENSGACG00000015435				-4.82988	0.000433445	0.00606389	-3.40722	3.98e-05	0.000951672	0	NA	1	1	3.26106e-11
ENSGACG00000019897	ada2b			2.51398	0.000442374	0.00615558	2.89508	8.07e-06	0.000264132	0	0.565152	1	1	0.000524102
ENSGACG00000015930	ptger4b			-0.963018	0.00044956	0.00623882	-0.67429	0.0053355	0.0433376	0	0.959055	1	1	3.25915e-06
ENSGACG00000019509	ANO4			-5.37883	0.000449732	0.00623882	-4.523	0.0017691	0.0191907	0	0.896692	1	1	0.02349
ENSGACG00000007985	ctsc			-0.943686	0.000452484	0.00627221	-0.856009	0.000468624	0.00693053	0	0.786551	1	1	0.00172566
ENSGACG00000018069	cacna1bb			1.64508	0.000456454	0.00631278	1.1405	0.00171773	0.018745	0	0.986078	1	1	0.234207
ENSGACG00000014217	gpt2			1.16684	0.000460657	0.00636121	0.812563	0.00052665	0.00758567	1	0.901951	1	1	0.000540754
ENSGACG00000009115	plek	QTL(VI)		-1.51854	0.000466982	0.00643385	-1.15879	0.00177556	0.0192493	0	0.860548	1	1	0.00256846
ENSGACG00000014973	si:dkey-78a14.4			-1.70051	0.000469192	0.0064545	-2.1615	3.36e-05	0.000836483	0	0.883797	1	1	7.24716e-06
ENSGACG00000012719				-1.27322	0.000472233	0.00649142	-1.2719	0.000383094	0.00585274	0	0.993516	1	1	1.74549e-08
ENSGACG00000001257				2.37074	0.00047356	0.00650473	2.96947	1.33e-05	0.000399054	1	0.806139	1	1	0.000101863
ENSGACG00000017379	clic2			-1.26051	0.000475966	0.00653283	-1.25029	0.000213057	0.0036626	0	0.995121	1	1	0.00348155
ENSGACG00000019529				-1.12625	0.000477316	0.00654641	-1.09812	7.53e-06	0.000248857	0	0.902995	1	1	1.3464e-07
ENSGACG00000013214				-3.34066	0.000478977	0.00655927	-2.2139	0.000138379	0.00258948	0	0.976904	1	1	6.3314e-05
ENSGACG00000002888				-1.09315	0.000481817	0.00658327	-1.02365	0.000784332	0.0104168	0	0.990065	1	1	0.0156481
ENSGACG00000002204	fasn			1.22481	0.00048522	0.00660984	0.711694	0.0035069	0.0320199	1	0.682937	1	1	0.000132805
ENSGACG00000000094	asns			1.79576	0.000485997	0.00661338	1.26319	0.00603745	0.0473111	1	0.987658	1	1	0.000474417
ENSGACG00000014139	nipsnap1			-2.02757	0.000486208	0.00661338	-2.26542	0.00180417	0.0194439	0	0.985688	1	1	0.0776592
ENSGACG00000001699	park7			1.02416	0.000492574	0.00666996	0.971692	0.000356959	0.00551623	0	0.950536	1	1	1.70772e-05
ENSGACG00000014749				-1.75708	0.000494438	0.00668025	-1.0298	0.00443394	0.0380843	0	0.981381	1	1	0.00255534
ENSGACG00000009933	mindy1			-0.860249	0.000494867	0.00668107	-0.988591	1.15e-07	6.68e-06	0	0.824837	1	1	1.71611e-06
ENSGACG00000006786	tom1			1.03181	0.000497649	0.00670865	0.803633	0.00473934	0.0398809	0	0.866355	1	1	0.000738928
ENSGACG00000014403				-2.05078	0.00050881	0.00684893	-2.80037	4.68e-07	2.31e-05	1	0.774206	1	1	0.00285036
ENSGACG00000004127	gss			1.1096	0.000510449	0.0068659	0.760766	0.00215137	0.0221851	1	0.7258	1	1	0.127016
ENSGACG00000002668	entpd1			-1.21963	0.000513249	0.00689334	-0.765144	0.00581955	0.046159	0	0.838449	1	1	0.170866
ENSGACG00000007987				-1.27982	0.000514981	0.00691149	-1.38317	5.05e-05	0.00115307	0	0.791471	1	1	0.000336793
ENSGACG00000011417				-1.16385	0.000523493	0.00701535	-1.48771	9.45e-07	4.26e-05	0	0.739407	1	1	8.389e-06
ENSGACG00000008583	cox6b1			-1.07683	0.000527734	0.00706175	-1.1287	5.66e-06	0.000193714	0	0.988497	1	1	0.011488
ENSGACG00000011821	gbe1b			1.06426	0.000529673	0.00707725	0.798081	0.00467939	0.0395773	0	0.929386	1	1	0.0107162
ENSGACG00000008333	TNNI2			1.32937	0.000537299	0.00716859	1.19051	0.00142074	0.0164177	1	0.883604	1	1	0.00216851
ENSGACG00000000563				-3.95451	0.000538787	0.00717969	-3.02688	0.0053892	0.0436457	0	NA	1	1	0.0984305
ENSGACG00000010748				-1.14871	0.000543921	0.00724097	-1.03851	1.59e-07	8.83e-06	0	0.906935	1	1	1.85601e-06
ENSGACG00000008378	arid3a			-1.49159	0.000546384	0.00726843	-1.38243	0.00114172	0.0139394	0	0.988272	1	1	1.72042e-05
ENSGACG00000016081	cpdp			-0.838857	0.000547702	0.00728063	-0.658089	0.00136077	0.0158757	0	0.998867	1	1	0.0136565
ENSGACG00000010439	slc29a1a			-1.37077	0.000558532	0.00740831	-1.27454	0.000643856	0.00894189	0	0.809511	1	1	0.00393035
ENSGACG00000008200	slc35a1			-1.05893	0.000561717	0.00743425	-0.956314	0.0001913	0.00337365	0	0.824051	1	1	0.000703903
ENSGACG00000008786	steap4			4.64347	0.000566681	0.00747813	4.8583	0.000171778	0.00308305	0	0.948959	1	1	0.000746436
ENSGACG00000000893				-1.92127	0.000570147	0.00751294	-1.31642	6.91e-05	0.00148822	0	0.724039	1	1	2.75111e-11
ENSGACG00000013726	p2ry11			-1.77131	0.000574584	0.00753856	-1.51907	9.78e-07	4.37e-05	0	0.904152	1	1	2.40812e-05
ENSGACG00000010209	trim35-13			1.63753	0.000576556	0.00755564	1.37683	0.000152569	0.00280171	0	0.994878	1	1	4.06723e-06
ENSGACG00000014711				-1.27747	0.000583083	0.00759515	-1.32588	6.51e-05	0.00141926	0	0.78558	1	1	0.0495515
ENSGACG00000001423	pla1a			-1.5884	0.000585384	0.00760874	-2.60863	9.45e-05	0.00191083	0	0.7258	1	1	0.00232067
ENSGACG00000018322				-1.10157	0.000590362	0.00766246	-1.1124	4.07e-05	0.000969179	0	0.808225	1	1	0.000269638
ENSGACG00000016692	nanos1			-1.0301	0.000594564	0.00771149	-1.11083	1.66e-06	7e-05	1	0.186765	1	1	0.000751899
ENSGACG00000003965	esyt2b			-0.96602	0.00059642	0.00773003	-1.32785	4.1e-08	2.71e-06	0	0.959055	1	1	0.00753261
ENSGACG00000005620	sox8a			3.41968	0.00060401	0.00781723	2.14371	0.00416895	0.0362868	0	0.967003	1	1	0.100167
ENSGACG00000008360				1.24083	0.000615744	0.00795219	1.3139	2.38e-05	0.000628123	0	0.9242	1	1	2.98236e-06
ENSGACG00000016181		QTL(IX)		1.67928	0.000618026	0.00797021	1.92375	7.15e-06	0.000237011	0	0.980348	1	1	8.55413e-06
ENSGACG00000018283	zgc:113625			2.53408	0.000626342	0.00807171	6.30043	1.9e-10	2.14e-08	1	0.845322	1	1	5.3107e-07
ENSGACG00000010567				1.69164	0.000626801	0.00807189	1.3451	0.000742373	0.0099758	1	0.225382	1	1	6.84675e-05
ENSGACG00000014544	gpbar1			-4.99822	0.000628805	0.00808623	-4.74207	0.00164857	0.0182413	0	NA	1	1	0.0369513
ENSGACG00000005228				-1.26318	0.000636233	0.00815862	-1.42145	3.84e-05	0.000929427	1	0.838445	1	1	0.00458869
ENSGACG00000012160	abhd12			-0.863641	0.00063799	0.00817537	-0.884508	0.000157194	0.00286072	0	0.746085	1	1	0.127866
ENSGACG00000000082		QTL(XII)		-1.35117	0.000648018	0.00829216	-1.14825	1.3e-05	0.000392893	0	0.822589	1	1	4.4922e-05
ENSGACG00000018030				3.16048	0.00066027	0.0084311	2.22342	0.00117209	0.0141759	0	0.194029	1	1	0.0192961
ENSGACG00000002627				-1.81613	0.000670025	0.00852567	-2.0179	1.49e-08	1.12e-06	1	0.946921	1	1	0.000107464
ENSGACG00000018119	phykpl			-1.05167	0.000690365	0.00875379	-1.09016	0.000377415	0.00578333	0	0.861661	1	1	0.00105297
ENSGACG00000013544	si:ch211-1e14.1			1.95169	0.000699468	0.00884695	1.31693	0.00652451	0.0499893	0	0.984433	1	1	0.0339308
ENSGACG00000019716				-1.59551	0.000703903	0.00888201	-1.41147	0.0027605	0.0267897	0	0.948205	1	1	1.36861e-08
ENSGACG00000007442	A3GALT2			-1.67486	0.000711758	0.00895621	-1.3609	0.000240735	0.00406088	0	0.738536	1	1	2.15843e-06
ENSGACG00000016945	tescb			-1.20086	0.000713059	0.00896636	-1.28603	2.61e-06	0.000102515	0	0.998725	1	1	4.35537e-06
ENSGACG00000014028	acsl3b			1.08189	0.000716217	0.00899681	0.986892	0.000180583	0.00321262	0	0.833505	1	1	4.41727e-05
ENSGACG00000022453				-3.04349	0.000721202	0.00904368	-2.60217	0.0021189	0.0218913	0	NA	1	1	0.00404473
ENSGACG00000005521	pnpla2			-1.65109	0.000722168	0.00904954	-1.85084	0.000102397	0.00203622	1	0.734919	1	1	1.36132e-05
ENSGACG00000013052				3.87598	0.000727754	0.00911325	3.81047	0.000822712	0.0108133	1	0.626383	1	1	0.00137308
ENSGACG00000018571	gpr174			-1.28989	0.000778179	0.00965804	-1.40477	3.73e-05	0.000912816	0	0.758497	1	1	7.46842e-05
ENSGACG00000001789				-1.04602	0.000783731	0.00970703	-1.33957	0.000586621	0.00829227	0	0.993306	1	1	0.00334465
ENSGACG00000020309	tbx2a			4.25066	0.000783214	0.00970703	3.88591	0.000288468	0.00462831	0	0.985035	1	1	0.0156173
ENSGACG00000005846				1.41338	0.000794868	0.00981816	1.22996	0.00405436	0.0357501	0	0.527654	1	1	0.0130123
ENSGACG00000008194	si:dkey-197i20.6			1.3753	0.000795414	0.00981823	2.14097	2.67e-08	1.84e-06	0	0.330115	1	1	3.4375e-05
ENSGACG00000002599	pcyt1ba			1.9918	0.000813002	0.0100149	2.32524	0.000353522	0.00547238	0	0.838448	1	1	0.00246708
ENSGACG00000004249				-1.0932	0.000816779	0.0100546	-0.773789	0.00134891	0.0157574	0	0.985584	1	1	0.240247
ENSGACG00000004525				-5.11503	0.000819191	0.0100774	-4.76912	0.00181065	0.0194907	0	NA	1	1	0.057777
ENSGACG00000010825				-4.86654	0.000828728	0.0101672	-4.46845	0.000651347	0.00900214	0	NA	1	1	0.00606008
ENSGACG00000020496				1.81906	0.000830792	0.0101787	1.72727	0.000247074	0.00415244	1	0.883808	1	1	0.0112947
ENSGACG00000006410	shmt2			1.18366	0.000845492	0.0103379	1.29191	1.73e-07	9.58e-06	1	0.880974	1	1	2.85622e-13
ENSGACG00000012781				-2.86389	0.000855213	0.0104497	-2.24278	1.52e-05	0.000443238	0	0.847282	1	1	6.2877e-08
ENSGACG00000016265		QTL(IX)		-0.932593	0.000858671	0.0104849	-1.07828	2.77e-06	0.000107388	0	0.998725	1	1	2.72966e-05
ENSGACG00000010398	timm13			0.93059	0.000862564	0.0105173	1.0197	1.95e-05	0.000533692	1	0.913929	1	1	1.27007e-07
ENSGACG00000002609	hibch			0.67941	0.00086563	0.0105415	1.03235	7.15e-09	5.84e-07	0	0.976904	1	1	1.26725e-06
ENSGACG00000008749	slco1c1			2.26873	0.000882701	0.0107058	2.28499	0.000769891	0.0102565	0	0.74239	1	1	0.0217387
ENSGACG00000007555	tas1r3			-1.52951	0.000896311	0.0108327	-0.998543	0.00104957	0.0130641	1	0.89764	1	1	7.57813e-05
ENSGACG00000008593	TPPP			-1.01487	0.000896709	0.0108327	-1.10607	0.000267171	0.00441009	0	0.725871	1	1	0.0590311
ENSGACG00000008326				-1.59485	0.00090056	0.0108576	-1.41987	0.00385538	0.0343444	0	0.936924	1	1	0.0120806
ENSGACG00000014267	syngr3a			1.55306	0.000900548	0.0108576	1.42411	0.000863638	0.011273	0	0.498819	1	1	0.222506
ENSGACG00000008492	EZH1			-1.14973	0.000904406	0.0108882	-1.18526	3.11e-06	0.000118217	1	0.411435	1	1	8.05857e-06
ENSGACG00000018858		QTL(IX)		-0.881074	0.000904284	0.0108882	-0.875267	2.06e-05	0.000557506	0	0.985762	1	1	2.86537e-05
ENSGACG00000007370	gzm3.3			-2.63137	0.000905759	0.0108913	-3.17071	1.52e-08	1.14e-06	0	0.943287	1	1	2.63843e-09
ENSGACG00000006428	mthfd1b			1.27018	0.000908085	0.0108976	1.49874	2.07e-16	7.71e-14	1	0.538268	1	1	2.11885e-19
ENSGACG00000009991	si:ch211-122h15.4			-0.958534	0.000912887	0.010948	-0.769991	0.000522496	0.00755568	0	0.925469	1	1	3.35068e-07
ENSGACG00000012090	comtb			1.55035	0.000917745	0.0109917	1.35243	0.00183932	0.0197062	1	0.988272	1	1	0.00136059
ENSGACG00000017435	upf3b			-0.638137	0.000923698	0.0110552	-0.707751	0.000372504	0.00571769	1	0.64092	1	1	0.00527692
ENSGACG00000020285	banf1			-1.2813	0.000926923	0.0110651	-0.877568	0.00166805	0.0183899	0	0.87249	1	1	0.259104
ENSGACG00000007106	pgm5			1.31647	0.000946435	0.0112536	0.975147	0.00351733	0.0320693	0	0.837244	1	1	0.000279162
ENSGACG00000011040	calr			1.03441	0.000987346	0.0116865	0.976452	0.000143681	0.00265992	1	0.996063	1	1	8.82391e-06
ENSGACG00000009971	si:ch211-253b8.5			1.42391	0.000988944	0.0116908	1.40397	0.00196407	0.0206983	0	0.862735	1	1	0.000336119
ENSGACG00000009350	xkr5a			-3.54705	0.000992809	0.0117053	-4.93648	3.25e-09	2.83e-07	0	NA	1	1	2.5977e-05
ENSGACG00000015664				-3.73436	0.000992287	0.0117053	-2.15743	0.00572397	0.045659	0	0.999827	1	1	0.0189739
ENSGACG00000002844	csf1b	QTL(XII)		0.986647	0.000995492	0.0117294	1.54359	5.83e-05	0.00129918	0	0.262157	1	1	0.00089644
ENSGACG00000019720	chchd3a			0.889727	0.00101011	0.0118554	0.839993	0.000347302	0.00540133	0	0.64397	1	1	0.00323099
ENSGACG00000010950				-1.10772	0.00102713	0.0120241	-1.1586	0.000262085	0.00435654	0	0.890276	1	1	9.40821e-05
ENSGACG00000008228				-1.73941	0.00104748	0.0122031	-1.37816	0.00016763	0.00302347	0	0.914618	1	1	0.0314756
ENSGACG00000001829	kctd12.1			-1.63901	0.00104927	0.0122124	-1.51997	0.00011764	0.00227967	0	0.943859	1	1	0.00642309
ENSGACG00000007843	ptprc			-1.03964	0.0010557	0.0122793	-1.03728	5.21e-07	2.54e-05	0	0.974348	1	1	3.0403e-09
ENSGACG00000000494	tmem170a			-0.887758	0.00106158	0.0123239	-0.838325	7.85e-05	0.0016558	0	0.952811	1	1	0.000167146
ENSGACG00000018184	ppp1r27b	QTL(IX)		2.04214	0.00107065	0.0123975	1.54032	0.00150808	0.0171125	1	0.739374	1	1	0.0651337
ENSGACG00000012889				-1.64615	0.00108171	0.0124937	-1.29953	0.00400231	0.0353291	0	0.578136	1	1	0.0235688
ENSGACG00000000212	psmd2			0.626646	0.00108302	0.0124943	0.740058	1.49e-07	8.33e-06	1	0.353502	1	1	4.83957e-05
ENSGACG00000011118				2.52192	0.00108314	0.0124943	1.65942	0.00400274	0.0353291	1	0.829433	1	1	0.0106461
ENSGACG00000006790	slc37a4a			1.3711	0.00108802	0.0125426	1.2704	0.00119787	0.0143989	1	0.95638	1	1	0.0311061
ENSGACG00000006603				4.82036	0.0010918	0.0125736	5.03254	0.000309665	0.00491021	0	0.838449	1	1	0.0210155
ENSGACG00000018835				1.8561	0.00110772	0.0127293	1.34725	2.47e-05	0.000644255	1	0.873723	1	1	0.402921
ENSGACG00000018766	SRL	QTL(IX)		1.47054	0.00114196	0.0130566	1.01622	0.00245419	0.0244681	0	0.994655	1	1	6.29296e-05
ENSGACG00000000304	nfxl1			0.913402	0.00114453	0.0130778	0.947922	9.17e-06	0.00029486	1	0.542079	1	1	0.000357476
ENSGACG00000000459				1.03773	0.00114952	0.0131183	0.924615	0.00122505	0.0146101	0	0.943859	1	1	0.00706906
ENSGACG00000015525	spi1b			-1.33974	0.00114908	0.0131183	-0.992384	0.00371112	0.0334514	0	0.812278	1	1	0.0122257
ENSGACG00000002825				-0.862181	0.0011511	0.013122	-0.741901	0.00149358	0.0170019	0	0.812278	1	1	1.01953e-05
ENSGACG00000003423	ALDH18A1	QTL(VI)		0.93717	0.00116604	0.0132651	1.11579	1.96e-08	1.39e-06	1	0.488904	1	1	4.0469e-09
ENSGACG00000008240	dldh			0.524488	0.00117186	0.0133063	0.51971	0.00122744	0.014629	0	0.980529	1	0	0.00587552
ENSGACG00000002391	msto1			1.0634	0.00117385	0.0133122	1.29188	2.57e-06	0.000101926	0	0.566183	1	1	3.35262e-06
ENSGACG00000014064	rtn4r			2.38037	0.00118291	0.0133982	2.01104	0.00116775	0.0141677	1	0.913302	1	1	0.00186038
ENSGACG00000008647	jak3			-0.916789	0.00119047	0.0134466	-1.01215	5.94e-05	0.00131611	0	0.685918	1	1	9.39682e-05
ENSGACG00000009002	armc9			1.19745	0.00118937	0.0134466	1.12014	0.000693869	0.00944232	0	0.796316	1	1	0.000618434
ENSGACG00000008687				1.74268	0.00119026	0.0134466	2.12589	2.71e-06	0.000105248	1	0.87588	1	1	0.00076373
ENSGACG00000006854	NCKAP1L			-1.20134	0.00120026	0.0135271	-0.958318	0.00136703	0.0159385	0	0.838449	1	1	0.00866062
ENSGACG00000019913	tdrd7b			1.14214	0.00121431	0.0136283	1.05354	8.44e-07	3.85e-05	0	0.632383	1	1	2.44073e-07
ENSGACG00000015390	atp5mc3b			0.894931	0.00121449	0.0136283	0.986543	0.000565978	0.00805669	0	0.927005	1	1	9.16281e-05
ENSGACG00000000057	zgc:65997			1.39481	0.00122342	0.0137116	1.22253	0.00549676	0.0441947	0	0.896429	1	1	0.00166448
ENSGACG00000007489	st3gal7	QTL(VI)		2.1424	0.00122831	0.0137482	2.31779	0.000139255	0.00259909	0	0.976904	1	1	0.0407702
ENSGACG00000003315				-0.865017	0.00122896	0.0137482	-0.840685	0.00395418	0.0350362	0	0.988272	1	1	0.129517
ENSGACG00000015310				-1.16046	0.00123298	0.0137846	-1.12603	0.00057087	0.00810102	0	0.903334	1	1	0.000306885
ENSGACG00000014281				-1.04733	0.00124227	0.0138714	-1.08479	0.000658599	0.00906922	0	0.556219	1	1	0.000349365
ENSGACG00000011044	si:dkey-205h13.1			-1.0244	0.00125017	0.0139425	-1.36154	5.1e-10	5.28e-08	0	0.240962	1	1	1.11836e-06
ENSGACG00000015000	nfatc2ip			-0.985373	0.00125708	0.0140109	-0.749712	0.00626705	0.0484852	0	0.979439	1	1	0.0227731
ENSGACG00000013134	si:ch211-11k18.4			1.38022	0.00126938	0.0141306	1.51206	4.95e-05	0.00113647	1	0.899381	1	1	0.00054027
ENSGACG00000010386	C3orf33			-0.99224	0.00127441	0.0141779	-1.58057	2.66e-09	2.35e-07	0	0.854107	1	1	9.19942e-10
ENSGACG00000022038	5_8S_rRNA			2.55167	0.00127713	0.0141995	2.71761	0.00648125	0.0496996	1	0.674446	1	1	0.269491
ENSGACG00000013976	hs6st3a			1.51393	0.00128981	0.0143141	1.7777	1.47e-05	0.00043163	0	0.920217	1	1	5.46392e-05
ENSGACG00000001534	adhfe1			-1.35086	0.00131933	0.0145704	-1.28261	0.00186713	0.0199339	0	0.991241	1	1	0.000348156
ENSGACG00000003122				-1.45712	0.00132179	0.0145798	-1.65632	0.00323445	0.0301381	0	0.71768	1	1	0.226365
ENSGACG00000014379	adamtsl3			2.12451	0.00132537	0.0146092	2.25874	0.000274732	0.00448902	0	0.889302	1	1	0.0152335
ENSGACG00000015496	cers4b			-1.09355	0.0013392	0.0147005	-1.17348	0.00166291	0.0183626	0	0.998042	1	1	3.84392e-08
ENSGACG00000007599	atp5pb			0.938589	0.00134629	0.0147515	0.95872	0.00117834	0.0141923	0	0.988336	1	1	0.000320417
ENSGACG00000015439	ACSF3			1.35883	0.00135145	0.0147812	1.51912	1.38e-05	0.000409859	1	0.628779	1	1	4.6967e-07
ENSGACG00000012608	si:dkey-5i3.5			0.733926	0.00135589	0.014803	0.862345	5.07e-07	2.49e-05	0	0.98769	1	1	0.00304918
ENSGACG00000007978	card11			-0.703845	0.00136467	0.0148721	-0.681265	0.00108538	0.013382	0	0.646667	1	1	0.00024278
ENSGACG00000007959	lcp1			-1.16247	0.00137061	0.0149243	-0.890122	7.75e-05	0.0016404	0	0.977804	1	1	0.000468429
ENSGACG00000015755				-0.771145	0.00137193	0.0149243	-0.639772	0.00205966	0.0213762	0	0.876857	1	1	0.00966692
ENSGACG00000020171	ppp1r14aa			-1.86962	0.00137286	0.0149255	-2.23101	0.000205772	0.00356339	0	0.979439	1	1	0.102152
ENSGACG00000002331	oscp1a			-3.05227	0.00138459	0.015035	-3.06895	0.000788065	0.010436	1	0.766078	1	1	5.04259e-05
ENSGACG00000016686	LIMCH1			-0.953778	0.00145698	0.015671	-1.11594	0.000135686	0.00255867	0	0.991241	1	1	0.000518878
ENSGACG00000001714				-1.84766	0.00147373	0.0158137	-2.13309	0.00100657	0.0126672	1	0.636826	1	1	0.0114384
ENSGACG00000014875	dpydb			-0.713348	0.00148201	0.0158727	-0.643272	0.006322	0.0487671	1	0.929904	1	1	0.00095893
ENSGACG00000005532				1.68975	0.00148655	0.0158947	2.61881	4.62e-13	9.25e-11	0	0.812278	1	1	0.000728307
ENSGACG00000019428	si:ch211-119e14.1			-1.04792	0.00149993	0.0159814	-1.03874	9.08e-05	0.00184931	0	0.849417	1	1	3.14995e-05
ENSGACG00000016299	irf1a			-5.05738	0.00151069	0.0160771	-5.14136	0.000478193	0.00703678	0	NA	1	1	0.00210595
ENSGACG00000000382				-4.92421	0.00151483	0.0161118	-5.05768	0.000104961	0.00207792	0	NA	1	1	0.055846
ENSGACG00000015829	myzap			0.92955	0.00151582	0.0161128	1.2061	4.84e-06	0.000169623	0	0.928381	1	1	0.00964592
ENSGACG00000007526	kcnn4			-1.47364	0.0015355	0.016276	-1.8597	0.000280973	0.00455425	0	0.935336	1	1	0.015814
ENSGACG00000003420				-1.11825	0.00154763	0.0163742	-1.41597	3.09e-05	0.000778713	0	0.982082	1	1	2.84078e-07
ENSGACG00000015892	nsa2			-0.914672	0.00154858	0.0163747	-0.759361	0.0060323	0.0472911	0	0.789637	1	1	0.0156481
ENSGACG00000003582	tnfsf13b			-1.47661	0.0015628	0.0164962	-1.32981	0.00101844	0.0128078	0	0.913426	1	1	0.00202071
ENSGACG00000013870				-4.18901	0.00156772	0.0165247	-4.12285	0.00125395	0.0148866	0	NA	1	1	0.000696043
ENSGACG00000009931	aldh7a1			0.684749	0.0015729	0.0165451	0.717573	0.000209813	0.00361963	1	0.880974	1	1	0.000186673
ENSGACG00000011953	ciao2b			-0.736568	0.00157511	0.0165587	-0.580487	0.00330483	0.0306649	1	0.753321	1	1	0.004169
ENSGACG00000000348				-1.46861	0.00157829	0.0165825	-1.56486	0.000690101	0.00939806	0	0.802359	1	1	0.00100464
ENSGACG00000005858	plg			2.5383	0.00159327	0.016711	4.34264	1.82e-05	0.00050827	1	0.977937	1	1	0.000190285
ENSGACG00000012557				3.80035	0.00159916	0.0167542	1.77211	0.00332599	0.0308178	0	0.969441	1	1	0.000228278
ENSGACG00000008861	dao.2			-1.17738	0.00160482	0.0167835	-1.14325	0.00117379	0.0141759	0	0.849417	1	1	0.000139095
ENSGACG00000011574	rtn4a			0.711631	0.00161331	0.0168529	0.696142	0.0017398	0.0189179	0	0.966528	1	1	5.92431e-06
ENSGACG00000001625				-3.91993	0.00162269	0.0169314	-4.57052	0.00170175	0.0186375	0	NA	1	1	1.22752e-05
ENSGACG00000002849	sncgb			1.61802	0.00163402	0.0170105	1.61957	0.000227419	0.00387317	0	0.745504	1	1	0.00403247
ENSGACG00000001109	slc25a3b			0.579045	0.00164736	0.0171228	0.628848	0.00037164	0.00571404	0	0.939468	1	1	0.000490658
ENSGACG00000002435	relch			0.839261	0.00164764	0.0171228	0.643742	0.000609775	0.00858629	0	0.77676	1	1	0.000601421
ENSGACG00000012237	wasa			-1.04421	0.00167114	0.0173273	-0.941192	9.44e-06	0.000302071	0	0.901045	1	1	2.72748e-06
ENSGACG00000010679	lrpprc			0.663548	0.00170226	0.0175796	0.693245	2.3e-05	0.000611075	1	0.361894	1	1	3.77926e-06
ENSGACG00000016059				-4.35578	0.00170172	0.0175796	-4.3651	0.000652364	0.00900519	0	NA	1	1	0.0371765
ENSGACG00000018843				-1.33605	0.00171203	0.0176537	-1.29098	0.00151828	0.017181	1	0.996097	1	1	7.23796e-09
ENSGACG00000007180	tax1bp1a			-1.1634	0.00172394	0.017743	-1.27417	0.000270277	0.0044361	0	0.933593	1	1	0.0133735
ENSGACG00000005447	cln3			0.740695	0.001734	0.0178062	0.668602	0.000907269	0.0116507	0	0.959378	1	1	0.0112947
ENSGACG00000007031				1.55661	0.00174438	0.0178824	1.67013	0.00442164	0.0379965	0	0.766378	1	1	0.00017449
ENSGACG00000006991				-1.12509	0.00174646	0.0178835	-0.914925	1.39e-05	0.000411945	1	0.939165	1	1	0.000474411
ENSGACG00000006785	echs1	QTL(VI)		0.925519	0.00175986	0.0179801	1.1178	9.49e-05	0.00191717	0	0.868337	1	1	0.00104765
ENSGACG00000002632	epcam	QTL(VI)		-1.32696	0.00179553	0.0182521	-0.942282	0.00434099	0.0374269	0	0.979439	1	1	0.013696
ENSGACG00000014958				6.67495	0.00180779	0.0183561	8.35063	0.00105816	0.0131308	0	0.999885	1	1	0.000578704
ENSGACG00000003846	otud1			1.26066	0.00182056	0.0184445	1.20316	0.00160635	0.0178636	1	0.994252	1	1	8.78677e-11
ENSGACG00000020150	zgc:123321			1.29227	0.00182952	0.0185233	2.13708	1.22e-07	7.03e-06	0	0.902468	1	1	0.00117547
ENSGACG00000008709	idh3g			0.744453	0.00183729	0.0185829	0.64609	0.00244086	0.0243618	0	0.943859	1	1	0.000443291
ENSGACG00000009728				-0.913231	0.00185063	0.0186657	-0.895196	0.003377	0.0311795	0	0.686538	1	1	0.0106821
ENSGACG00000020810	nop16			-2.16226	0.00189224	0.0190017	-2.77205	3.84e-08	2.59e-06	0	0.815027	1	1	0.00615878
ENSGACG00000018239				2.7416	0.00189637	0.0190191	2.09382	0.00263466	0.0258714	1	0.544339	1	1	0.00202002
ENSGACG00000014598				-1.715	0.00191611	0.0191559	-1.24494	0.000155097	0.0028282	0	0.9874	1	1	0.0214269
ENSGACG00000017229				-1.69655	0.00191851	0.0191587	-1.05124	0.0035873	0.0325931	0	0.854855	1	1	0.0438397
ENSGACG00000009579	mustn1b			1.19424	0.0019312	0.0192537	1.49224	5.01e-08	3.21e-06	1	0.829433	1	1	5.7307e-07
ENSGACG00000003410	gars1			0.887088	0.0019433	0.0193426	1.05563	5.85e-09	4.85e-07	1	0.439696	1	1	7.78892e-10
ENSGACG00000020261	zswim7			1.78199	0.00194332	0.0193426	1.84936	0.00234827	0.023684	1	0.568499	1	1	0.00133304
ENSGACG00000008884	svopa			-3.27754	0.00194859	0.0193844	-4.13505	2.99e-07	1.57e-05	0	NA	1	1	9.95806e-08
ENSGACG00000009222	acacb			0.795047	0.00195396	0.0194249	0.52861	0.00339337	0.0312736	0	0.841282	1	1	0.691421
ENSGACG00000019476		QTL(IX)		-1.28978	0.001986	0.0197133	-1.04301	0.000951999	0.0121142	0	0.59418	1	1	0.0168939
ENSGACG00000014800				2.09003	0.00200073	0.0198378	2.57321	4.44e-05	0.00103973	0	0.872829	1	1	1.36132e-05
ENSGACG00000011430				-1.53648	0.00200951	0.019914	-1.123	0.00336328	0.0310686	0	0.930962	1	0	0.0131246
ENSGACG00000013485	per2			2.48011	0.0020132	0.0199396	2.71594	0.000479661	0.00704803	0	0.916283	1	1	0.35824
ENSGACG00000008069				4.19193	0.00202913	0.0200536	3.13392	0.00289555	0.0278336	1	0.168319	1	1	0.75581
ENSGACG00000018219	CBX4	QTL(IX)		-1.02494	0.00204471	0.0201785	-0.812274	0.000510237	0.00741959	0	0.999018	1	1	4.87217e-05
ENSGACG00000006236				-1.10368	0.00204528	0.0201785	-0.85403	0.00542764	0.0438039	0	0.927371	1	1	0.24619
ENSGACG00000010045				1.31563	0.00204915	0.0201966	1.21243	0.000348801	0.0054177	0	0.824051	1	1	0.0190072
ENSGACG00000006248	si:ch73-265h17.5			-1.42026	0.00205882	0.0202698	-1.42865	0.000390332	0.00595125	0	0.883389	1	1	0.0777664
ENSGACG00000011932	RASAL1			3.9785	0.0020655	0.0203245	3.61061	0.00227366	0.0230847	1	0.652959	1	1	0.00777211
ENSGACG00000019131	ccdc151	QTL(IX)		-1.97075	0.00207709	0.0204054	-2.15642	5.37e-05	0.00121226	0	0.824051	1	1	0.00267378
ENSGACG00000005990				-1.59204	0.00208397	0.0204398	-2.84112	5.92e-13	1.14e-10	0	0.542742	1	1	0.00658674
ENSGACG00000002205				-2.82689	0.00210141	0.0205886	-2.72596	0.00142166	0.0164179	0	NA	1	1	0.0338574
ENSGACG00000003984	stab1			0.933443	0.00215792	0.0209839	0.845813	0.00123105	0.0146438	0	0.996519	1	1	0.218152
ENSGACG00000000763				-2.71203	0.00217934	0.021124	-2.25515	0.00284143	0.0273835	0	NA	1	1	0.145358
ENSGACG00000019940	capn1b			1.46891	0.00218788	0.0211882	2.60936	3.1e-07	1.59e-05	0	0.841597	1	1	5.52217e-05
ENSGACG00000016814	slc26a2			1.23304	0.0021883	0.0211882	0.957818	0.00417876	0.0363052	0	0.987994	1	1	0.340681
ENSGACG00000022574				1.89523	0.00220963	0.0213341	2.52101	0.000292257	0.00467894	1	0.591228	1	1	0.000107392
ENSGACG00000018995	mri1	QTL(IX)		0.86737	0.00222958	0.0214165	0.879066	8.37e-05	0.00173486	0	0.885696	1	1	0.0009476
ENSGACG00000018840				2.06559	0.00222701	0.0214165	2.72355	0.000101638	0.00202775	1	0.492767	1	1	0.0269778
ENSGACG00000018678				1.07664	0.00222814	0.0214165	1.21277	0.000115494	0.00224525	1	0.177459	1	1	0.201641
ENSGACG00000000586	rtcb			0.81388	0.00224368	0.0214995	1.10769	6.29e-06	0.000211681	1	0.449586	1	1	8.98939e-06
ENSGACG00000001881				1.37348	0.00224241	0.0214995	2.68893	8.5e-14	2.04e-11	0	0.982943	1	1	9.67658e-06
ENSGACG00000005624	ADAP1			-3.88012	0.00224415	0.0214995	-4.29177	0.000302275	0.00480975	1	NA	1	1	0.00353773
ENSGACG00000020890				-0.858488	0.00224107	0.0214995	-0.725466	0.000338499	0.00529642	0	0.730274	1	1	0.00658674
ENSGACG00000002667	aars1			0.971237	0.0022456	0.021502	0.868315	0.00145943	0.016706	1	0.534599	1	1	0.000177509
ENSGACG00000019876	dok1b			-1.22179	0.00225558	0.0215749	-1.09533	0.000108513	0.00213225	0	0.792172	1	1	0.000272238
ENSGACG00000018303	krt98	QTL(IX)		1.64373	0.00225811	0.0215763	2.16668	2.09e-05	0.000564288	0	0.778711	1	1	0.115587
ENSGACG00000009149	mvk			1.25029	0.0022725	0.0216573	1.15823	1.24e-05	0.000377478	0	0.860548	1	1	1.05239e-06
ENSGACG00000019330	samm50l			0.76308	0.00227256	0.0216573	0.804373	0.000326851	0.00514248	0	0.812278	1	1	0.000401344
ENSGACG00000017977	abcb8			0.767522	0.00227624	0.0216791	0.701544	0.000809264	0.0106779	1	0.542079	1	1	0.0746361
ENSGACG00000006503	gpr153			2.62741	0.00228441	0.0217247	1.7342	0.00639488	0.0492055	0	0.89741	1	1	0.214333
ENSGACG00000008445				-0.898894	0.00229264	0.0217687	-1.0142	0.000543494	0.00779749	0	0.972031	1	1	0.000231121
ENSGACG00000014377	urod			0.745064	0.00231015	0.0218896	0.739795	0.000188051	0.00332601	1	0.918948	1	1	0.00913341
ENSGACG00000002044	dipk1c			1.04608	0.0023102	0.0218896	0.935787	0.0050539	0.0417995	1	0.932112	1	1	0.0145763
ENSGACG00000005993	SLC10A1			-3.01111	0.00230982	0.0218896	-4.19156	5.26e-10	5.39e-08	1	NA	1	1	0.348988
ENSGACG00000000771	prkcda			-0.830934	0.0023304	0.0220464	-0.584553	0.00485116	0.0405784	0	0.974842	1	1	0.00603437
ENSGACG00000016580	VAV1			-0.88515	0.00233899	0.0220931	-1.03127	1.06e-05	0.000331905	0	0.953493	1	1	5.46708e-06
ENSGACG00000006615	pih1d1			-0.889798	0.00236507	0.0223047	-0.861726	0.000441635	0.00660099	0	0.995121	1	1	0.00596264
ENSGACG00000009313				-5.51351	0.00238523	0.0224649	-4.95399	0.000645659	0.00896011	1	NA	1	1	0.2359
ENSGACG00000003687	si:ch73-206p6.1			-1.65951	0.00239526	0.0225192	-1.30551	0.00475185	0.0399677	1	0.770967	1	1	0.0511863
ENSGACG00000003188				-0.764592	0.00240167	0.0225444	-0.641958	0.000928937	0.0118722	0	0.591228	1	0	0.00220965
ENSGACG00000002649	plekhh2	QTL(VI)		0.821512	0.00241542	0.0226472	0.710088	0.00417288	0.0362947	0	0.914744	1	1	0.00672106
ENSGACG00000018977				-4.41789	0.00244911	0.022861	-5.75631	2.26e-05	0.00060325	1	NA	1	1	9.1212e-05
ENSGACG00000010729	gcnt3			-1.43286	0.00244925	0.022861	-1.35375	0.000249375	0.00418725	0	0.948959	1	1	0.00314802
ENSGACG00000013653	pnrc2			-0.932923	0.00245688	0.0229085	-1.05	5.91e-05	0.00131177	1	0.645876	1	1	6.83413e-05
ENSGACG00000016425	ccbe1			-0.779062	0.00246536	0.0229758	-0.700316	0.00193042	0.0204323	1	0.791471	1	1	0.0525011
ENSGACG00000003511	PDZD7			2.22802	0.00249048	0.023115	2.05457	0.0039044	0.0346963	0	0.943859	1	1	0.0323285
ENSGACG00000017677	zgc:152774			-0.601143	0.00251281	0.0232865	-0.802519	3.62e-06	0.000133522	0	0.812278	1	1	2.27372e-05
ENSGACG00000006728	cdc14b			-0.864896	0.00252103	0.0233388	-0.672628	0.000539636	0.00774824	1	0.736413	1	1	7.02502e-05
ENSGACG00000020767	orai2			-0.798154	0.00253323	0.0234398	-0.858289	0.000269042	0.00442566	1	0.996052	1	1	3.33183e-05
ENSGACG00000013218				-1.18934	0.0025425	0.0234804	-1.59901	5.18e-06	0.00017895	0	0.577022	1	1	4.86642e-05
ENSGACG00000020696	KCNAB3			3.03715	0.00255718	0.0235772	2.7325	0.00187993	0.0200354	0	0.885409	1	1	0.0056197
ENSGACG00000022278				-3.952	0.00257138	0.0236841	-3.63759	0.00521339	0.0425923	1	NA	1	1	0.0821319
ENSGACG00000016698				-0.708003	0.00259647	0.0238789	-0.664064	0.00514131	0.0421925	1	0.736999	1	1	0.000690021
ENSGACG00000005324	nsmfb			3.97685	0.00263473	0.0241207	3.18862	0.00230386	0.0233265	0	0.806022	1	1	0.0499273
ENSGACG00000010736	flcn			-0.689042	0.00263754	0.0241342	-0.736048	0.000219422	0.00375697	0	0.897751	1	1	5.2336e-05
ENSGACG00000017554	slc30a9			0.651314	0.00266279	0.0243255	0.569781	0.00120712	0.0144719	0	0.959378	1	1	0.0065102
ENSGACG00000004984	mrpl14	QTL(VI)		1.34152	0.00274349	0.0248778	1.40031	0.00155538	0.0174538	0	0.818704	1	1	0.00237516
ENSGACG00000010248				0.910193	0.00275052	0.0249292	0.856849	0.000276163	0.00450194	0	0.946362	1	1	0.0255199
ENSGACG00000007336	micall1b.2			-0.884986	0.00275328	0.0249396	-1.00022	1.21e-05	0.000370591	0	0.996052	1	1	2.89337e-05
ENSGACG00000018859	si:dkey-76b14.2	QTL(IX)		-0.803534	0.00277214	0.0250625	-0.923439	0.000588793	0.0083101	0	0.935049	1	1	0.000288825
ENSGACG00000000424				-0.868134	0.0027858	0.0251359	-1.27261	1.85e-05	0.000513577	1	0.739374	1	1	4.78545e-05
ENSGACG00000001639	samhd1			-3.54398	0.00278515	0.0251359	-1.9741	8.7e-05	0.0017927	0	0.939165	1	1	0.134065
ENSGACG00000008932	vdac2	QTL(VI)		0.669421	0.00281231	0.0253373	0.873905	6.01e-06	0.000203382	0	0.888836	1	1	1.05239e-06
ENSGACG00000019539				2.25607	0.00282851	0.025458	2.6002	0.000530841	0.00763398	0	0.959055	1	1	0.000503464
ENSGACG00000007899				1.65751	0.00284587	0.0255416	1.56932	4.27e-05	0.00100614	0	0.972712	1	1	1.91685e-07
ENSGACG00000010668	klf9			-1.59231	0.00284624	0.0255416	-1.63819	0.00339761	0.0312736	0	0.931762	1	1	0.0756378
ENSGACG00000020315	PCDHAC2			1.78579	0.0028481	0.0255456	3.08189	1.11e-06	4.94e-05	0	0.900549	1	1	1.22752e-05
ENSGACG00000006769	prxl2c			0.873371	0.0028545	0.0255777	0.931884	0.00199177	0.0209096	0	0.958241	1	1	0.000673241
ENSGACG00000018784				1.67935	0.00286646	0.0256436	4.20959	1.84e-23	1.67e-20	0	0.627938	1	1	1.99413e-07
ENSGACG00000005155	myo3a			2.31245	0.0028691	0.0256436	3.05142	1.36e-05	0.000406028	0	0.847282	1	1	8.69584e-05
ENSGACG00000016173	prune2			-0.89903	0.00286606	0.0256436	-0.909051	0.000138076	0.00258769	1	0.796316	1	1	0.00510427
ENSGACG00000020498	cldnh			-1.18532	0.00289955	0.0258664	-1.02531	9.2e-05	0.00186533	1	0.838449	1	1	2.81838e-05
ENSGACG00000020003				-1.58627	0.00291867	0.0259987	-1.55259	0.00067685	0.00926604	0	0.748924	1	1	0.0169252
ENSGACG00000017564				-1.00491	0.0029733	0.0263302	-1.32396	0.000298976	0.00476141	0	0.994878	1	1	0.000949376
ENSGACG00000001893	gpr183a			-1.15902	0.00297171	0.0263302	-1.10945	0.000634103	0.00883354	0	0.728916	1	1	0.0078554
ENSGACG00000010975				-2.35648	0.00296673	0.0263302	-2.15948	0.00205026	0.0213029	0	0.918948	1	1	0.0177508
ENSGACG00000015753	F2RL2			-0.846426	0.00300819	0.0265902	-0.777674	0.00566869	0.0453172	1	0.938311	1	1	0.138855
ENSGACG00000003518				1.38466	0.0030158	0.0266286	1.3894	0.000527412	0.00759065	0	0.964317	0	0	0.780215
ENSGACG00000011995	trim9			2.7547	0.00302073	0.0266462	2.66409	0.00151921	0.017181	0	0.988813	1	1	0.0386413
ENSGACG00000004703				-2.77758	0.00305602	0.0268921	-3.86764	7.65e-06	0.000252327	0	0.658702	1	1	2.52312e-05
ENSGACG00000019443	mfsd8			-0.699825	0.00307387	0.027023	-0.902181	1.85e-06	7.73e-05	0	0.854941	1	1	5.48916e-05
ENSGACG00000020042	igf1			2.4695	0.0030788	0.0270401	3.30653	6.32e-05	0.00138367	1	0.936553	1	1	0.00386045
ENSGACG00000001174	prkaa2			0.972141	0.00308509	0.0270691	0.622258	0.00526283	0.0429386	0	0.887888	1	1	0.0890796
ENSGACG00000003254	ccdc191			1.38854	0.00309475	0.0271276	1.31001	0.00149639	0.0170089	0	0.853254	1	1	0.262437
ENSGACG00000020056	ntn4			-1.17555	0.00309836	0.0271462	-1.40828	6.87e-05	0.00148161	0	0.929857	1	1	0.00044527
ENSGACG00000000215				-5.39034	0.00312354	0.0272943	-5.71603	0.000201074	0.00350199	0	NA	1	1	NA
ENSGACG00000011200				1.05205	0.00312934	0.0273122	0.865755	0.00571408	0.04562	0	0.918328	1	1	0.00170351
ENSGACG00000011775	slc5a11			-5.01495	0.00314044	0.0273958	-5.87877	9.68e-06	0.000306828	0	NA	1	1	0.0812072
ENSGACG00000013005	atp5f1d			0.940166	0.00314725	0.027442	1.00592	0.00158986	0.0177424	0	0.783198	1	1	0.000586835
ENSGACG00000018550				-2.56063	0.00315109	0.0274552	-3.79567	2.16e-06	8.79e-05	0	NA	1	1	2.52312e-05
ENSGACG00000001103	OGDH			0.581064	0.00316285	0.0275251	0.514506	0.000993154	0.0125504	0	0.828968	1	1	0.00352279
ENSGACG00000012370	fkbp1b			1.11276	0.0031903	0.0276579	0.948987	0.00411714	0.0360323	0	0.937284	1	1	3.35068e-07
ENSGACG00000009562	slc6a15			1.78012	0.00320288	0.027714	1.699	0.00144113	0.0165589	0	0.950647	1	1	9.49282e-05
ENSGACG00000005241				-0.94203	0.00320457	0.0277154	-1.08653	0.00218093	0.0224207	0	0.956869	1	1	0.0352552
ENSGACG00000008311	def6a			-0.892217	0.00321754	0.0278143	-0.898227	0.000112434	0.00219512	0	0.934498	1	1	6.3193e-05
ENSGACG00000020777	tbcelb			-1.28606	0.00323752	0.0279338	-1.45386	0.000276511	0.00450194	1	0.515434	1	1	0.000713705
ENSGACG00000009527	bnip3	QTL(VI)		-1.0619	0.00326308	0.0281009	-0.942065	0.00529804	0.0431553	1	0.654582	1	1	0.000678252
ENSGACG00000017205				-0.959066	0.00331977	0.0284675	-0.996378	0.00199578	0.0209221	0	0.959378	1	1	0.01722
ENSGACG00000018152	ppp2ca			1.90129	0.00332958	0.0285247	3.49927	1.08e-05	0.00033756	1	0.996519	1	1	0.00012441
ENSGACG00000014601				-1.04744	0.00333935	0.0285949	-1.40316	4.76e-05	0.00109931	0	0.868337	1	1	1.10842e-05
ENSGACG00000018205	rasal3	QTL(IX)		-1.04234	0.00334113	0.0285966	-1.19863	0.000289508	0.004639	0	0.821893	1	1	0.000852828
ENSGACG00000009338	si:ch73-160i9.1			-2.49611	0.003347	0.0286333	-2.11666	0.00363694	0.0329293	0	0.773282	1	1	0.000139095
ENSGACG00000001837				-3.43902	0.00335269	0.0286685	-4.84757	2.15e-06	8.79e-05	1	0.769596	1	1	0.000127106
ENSGACG00000013925	themis2			-1.56037	0.00336017	0.0287054	-1.35691	0.000840537	0.0110109	0	0.753321	1	1	0.00739615
ENSGACG00000019995	ppfia2			1.94268	0.00339624	0.0289863	2.44939	0.000283823	0.00458822	0	0.681138	1	1	0.353571
ENSGACG00000000641	si:dkey-28n18.9			1.2739	0.00340279	0.0290285	2.22517	2.52e-07	1.36e-05	0	0.927181	1	1	4.36051e-07
ENSGACG00000002487				1.09424	0.00340937	0.029071	1.56122	8.45e-06	0.000275023	1	0.795373	1	1	0.000139095
ENSGACG00000005767	yrk			-1.15926	0.00341735	0.029098	-1.12426	0.0016302	0.018071	0	0.764286	1	1	0.000878328
ENSGACG00000011033				-2.37979	0.00341598	0.029098	-2.51811	0.000893874	0.0115438	0	NA	1	1	0.00454289
ENSGACG00000010417	megf8			1.04656	0.00344359	0.0292802	1.17084	0.000407231	0.00614724	1	0.970212	1	1	6.27162e-09
ENSGACG00000017350	myod1			1.26781	0.00348499	0.0295906	1.1641	0.00122208	0.0145842	0	0.639913	1	1	2.32771e-09
ENSGACG00000001935				-5.30416	0.00350217	0.0297087	-6.66548	1.34e-07	7.64e-06	0	NA	1	1	9.83399e-05
ENSGACG00000019450				-1.02441	0.00354868	0.030033	-1.08263	5.2e-05	0.00118085	0	0.806022	1	1	0.00101692
ENSGACG00000000216	mrps5			0.968387	0.00355957	0.0300971	1.07602	0.000918922	0.0117838	0	0.733672	1	1	0.100131
ENSGACG00000006478	b3gat1a			1.066	0.00364152	0.0307471	0.754589	0.00589581	0.0464808	0	0.864658	1	1	0.0161898
ENSGACG00000020327	aifm1			0.658457	0.00367256	0.0309515	0.57225	0.00572741	0.0456665	0	0.646004	1	1	0.0666235
ENSGACG00000007079				-1.03565	0.0037122	0.0312565	-1.07148	0.0015852	0.0177121	0	0.950641	1	1	3.31756e-05
ENSGACG00000009633	uox			1.84793	0.00372126	0.0313038	2.64262	1.68e-05	0.000476833	0	0.890276	1	1	0.000187291
ENSGACG00000020024	epdl1			-1.00504	0.00373155	0.0313758	-1.02487	0.00158014	0.0176772	0	0.957187	1	1	3.63525e-05
ENSGACG00000016282	F2RL3			-1.28772	0.00378763	0.0317297	-1.64376	3.66e-05	0.000900746	0	0.342288	1	1	0.400021
ENSGACG00000017636	CLDND1	QTL(IX)		-0.740025	0.00379192	0.0317437	-0.600958	0.00297359	0.0284189	0	0.628278	1	1	0.321465
ENSGACG00000017979				-0.917246	0.00385504	0.0321608	-1.40342	7.54e-13	1.39e-10	1	0.229567	1	1	7.44022e-13
ENSGACG00000002324	eef1e1			0.822245	0.00386654	0.0322326	0.901345	0.000494243	0.00722737	1	0.565152	1	1	0.0407508
ENSGACG00000012701	b9d1			-0.812051	0.00387329	0.0322537	-0.693438	0.00460199	0.039177	0	0.868427	1	1	0.0155971
ENSGACG00000017291	elmod2	QTL(IX)		-0.771811	0.00387674	0.0322676	-0.673387	0.00250024	0.0248052	0	0.565062	1	1	0.0125793
ENSGACG00000018237	si:busm1-57f23.1			0.921404	0.00389491	0.0323447	1.12952	0.0040843	0.0359273	1	0.7748	1	1	0.00977873
ENSGACG00000003824				-1.0748	0.00391147	0.0324525	-0.928477	5.18e-05	0.00117966	0	0.950962	1	1	0.000643977
ENSGACG00000013273	arhgap25			-0.897897	0.00391922	0.0325019	-0.922416	3.47e-05	0.000860958	0	0.866355	1	1	1.21976e-05
ENSGACG00000015535				1.41063	0.00392666	0.0325487	2.34825	2.05e-10	2.28e-08	0	0.827904	1	1	0.229647
ENSGACG00000004720				0.883597	0.00394057	0.0326492	0.994971	0.000412565	0.00621746	1	0.94272	1	1	0.000793378
ENSGACG00000013229				-2.65291	0.00397713	0.0328956	-3.21353	8.3e-05	0.00172521	0	NA	1	1	1.66955e-05
ENSGACG00000010114	flnca			1.09869	0.00397756	0.0328956	0.746909	0.00453587	0.0387408	1	0.684338	1	1	0.000689574
ENSGACG00000014433	mmd			0.738294	0.00398798	0.0329667	0.738101	0.00265152	0.0259948	1	0.149596	1	1	0.000845008
ENSGACG00000000232	mfng			-1.05622	0.00408257	0.0335635	-1.02567	9.55e-05	0.00192565	0	0.88631	1	1	0.000512538
ENSGACG00000004177	sec23a			0.720649	0.00409162	0.0335635	0.70006	0.00220458	0.0225592	0	0.947013	1	1	0.00538743
ENSGACG00000003876				-0.932635	0.00409051	0.0335635	-0.891238	0.00380934	0.0341008	0	0.852438	1	1	0.00904146
ENSGACG00000009755	zgc:153654			-0.948215	0.00410161	0.0336206	-1.96543	4.46e-09	3.79e-07	1	0.889302	1	1	1.5685e-05
ENSGACG00000001018	kif5ba			1.58591	0.00416938	0.0340935	2.26489	9.58e-06	0.000304869	0	0.931762	1	1	0.051047
ENSGACG00000015376	kctd12.2			-0.919707	0.00418558	0.0341951	-0.707826	0.00304926	0.0289751	0	0.648974	1	1	0.0271082
ENSGACG00000009565	zgc:174906			-1.02565	0.00419306	0.0342408	-0.888369	0.00132762	0.0155887	0	0.897751	1	1	0.506472
ENSGACG00000012580				0.905441	0.00420248	0.0343023	1.06042	1.9e-08	1.35e-06	1	0.996519	1	1	5.35876e-08
ENSGACG00000004334	arf2b			1.34378	0.00422611	0.0344177	1.09809	0.00148634	0.0169714	0	0.806022	1	1	0.00837605
ENSGACG00000012966	rasgrp4			-0.766893	0.00424424	0.0345344	-0.859452	7.13e-05	0.00152526	0	0.920375	1	1	0.000260372
ENSGACG00000009314	cep57			-1.04009	0.00428342	0.0347707	-1.52537	5.53e-07	2.67e-05	0	0.998042	1	1	9.67658e-06
ENSGACG00000016041	rnaset2			-0.962861	0.00430199	0.034848	-0.970831	0.00319118	0.0299689	1	0.172111	1	1	0.00160506
ENSGACG00000008149	msantd4			-1.45736	0.00430507	0.0348574	-1.85915	0.00014135	0.00263011	1	0.566247	1	1	0.0014223
ENSGACG00000010122	atg9a			-0.856204	0.00431107	0.0348749	-0.821687	0.00192341	0.0203797	0	0.883797	1	1	0.00118752
ENSGACG00000000342	zgc:56235			0.740023	0.0043234	0.0349591	0.868667	8.93e-05	0.0018271	0	0.919786	1	1	0.00110714
ENSGACG00000007243	triobpb			-0.597067	0.0043279	0.0349799	-0.518703	0.00249555	0.0247856	0	0.919786	1	1	0.00201451
ENSGACG00000010917	slc47a3			4.09995	0.0043949	0.0354267	5.76428	6.69e-05	0.00145224	1	0.868427	1	1	0.00380954
ENSGACG00000003097	slc38a8a			3.70852	0.00440131	0.0354626	5.24057	0.000439359	0.00657236	0	0.939989	1	1	0.0823568
ENSGACG00000014043	si:ch211-165b10.3			1.00003	0.00448053	0.0360209	1.41218	3.09e-05	0.000778713	0	0.886395	1	0	0.0633799
ENSGACG00000014686	itpa			1.04094	0.00450188	0.0361605	1.53727	8.31e-05	0.00172625	1	0.626273	1	1	0.000159492
ENSGACG00000018053				-0.588456	0.00456457	0.0366479	-0.5381	0.00239603	0.024046	1	0.756336	1	1	0.000503464
ENSGACG00000010952	cyp3c3			-0.910027	0.00460248	0.0368706	-0.894431	0.00396244	0.0350753	1	0.733672	1	1	0.329073
ENSGACG00000018123		QTL(IX)		-0.996789	0.00461377	0.0369003	-1.18539	3.99e-08	2.67e-06	0	0.902632	1	1	1.55377e-09
ENSGACG00000015389	lrrc45			-0.677934	0.00462914	0.0369862	-0.574166	0.00300606	0.0286542	0	0.883604	1	1	0.0343637
ENSGACG00000008909	tbrg4			0.785938	0.00463215	0.036994	0.940484	3.8e-06	0.000139491	1	0.734891	1	1	4.83579e-06
ENSGACG00000014909	zgc:92335			-0.735996	0.00466337	0.0371942	-0.764888	0.00127731	0.0151245	0	0.51518	1	1	0.0529208
ENSGACG00000007672	gdpd1			0.883933	0.00468124	0.0372731	0.789531	0.000911244	0.0116936	0	0.883797	1	1	0.0079107
ENSGACG00000015737	si:dkeyp-87d8.8			-0.872721	0.00468148	0.0372731	-0.632922	0.00580865	0.0461306	0	0.579444	1	1	0.180022
ENSGACG00000007718	npc2			-1.05385	0.00468589	0.0372919	-1.12083	0.00360138	0.0326723	0	0.789637	1	1	0.0390809
ENSGACG00000005391	tm2d2			0.743167	0.0047255	0.0375084	0.840161	0.000491552	0.00719378	0	0.773282	1	1	0.009258
ENSGACG00000018922				-1.29305	0.00475245	0.0376729	-1.18813	0.00295319	0.0282981	1	0.988272	1	1	0.00430702
ENSGACG00000010648	vps26b			-0.665411	0.00477289	0.0378019	-0.607544	0.0010363	0.0129609	0	0.594189	1	1	0.031482
ENSGACG00000013674	vipas39			-0.705067	0.00484005	0.0382416	-0.650955	0.00219854	0.0225227	0	0.963736	1	1	0.00193298
ENSGACG00000009571				-0.844717	0.00484446	0.0382463	-0.834603	0.00248749	0.024746	1	0.566654	1	1	0.00122143
ENSGACG00000001276	hemk1			1.05286	0.00484805	0.0382469	0.955691	0.00385332	0.0343428	1	0.918948	1	1	7.21943e-05
ENSGACG00000005747	sirt2			-0.573521	0.0048548	0.0382545	-0.618705	0.000128224	0.0024356	1	0.746085	1	1	0.000153338
ENSGACG00000006330	PLD4			-1.10574	0.00486167	0.0382545	-1.20025	0.00100081	0.0126209	0	0.700063	1	1	0.000200578
ENSGACG00000004004	nell2a			2.66185	0.00485848	0.0382545	3.40477	0.000495292	0.00723689	1	0.709784	1	1	0.0984076
ENSGACG00000004760	OLA1			-5.05026	0.00487254	0.0383235	-5.29561	4.24e-05	0.00100223	0	NA	1	1	0.0599996
ENSGACG00000019553	slitrk2			4.40792	0.00488338	0.0383921	5.33817	0.000853242	0.0111613	0	0.669054	1	1	0.0418472
ENSGACG00000005488	phex			0.92006	0.00490444	0.0385243	0.927456	0.00052475	0.00757026	0	0.919298	1	1	0.506904
ENSGACG00000005493	metap1			0.922619	0.00493214	0.0387251	0.839951	0.00646849	0.0496226	1	0.437667	1	1	0.0119551
ENSGACG00000018163		QTL(IX)		-1.03217	0.00495142	0.0388261	-1.36079	0.000936471	0.0119584	0	0.77676	1	1	0.000467489
ENSGACG00000006621	asmt			4.88453	0.00496098	0.0388842	5.10315	0.00251667	0.0249275	0	0.700873	1	1	0.0127023
ENSGACG00000015528				-1.65832	0.00499334	0.0391041	-1.92447	0.00304723	0.0289709	0	0.920375	1	1	0.00734857
ENSGACG00000019767				-1.5096	0.00499593	0.0391075	-1.27052	0.000383298	0.00585274	1	0.616138	1	1	6.08786e-05
ENSGACG00000002357	myo1g			-0.938042	0.00502665	0.0392633	-0.927175	0.00283034	0.027322	0	0.965351	1	1	0.0162446
ENSGACG00000005845	rgs2			1.65113	0.00503566	0.0393167	1.35012	0.00363361	0.0329293	1	0.137412	1	1	0.0524389
ENSGACG00000013431	ift81			-1.01873	0.00504842	0.0393655	-0.849422	0.00116069	0.0141195	1	0.56891	1	1	0.078431
ENSGACG00000011403	fh			0.540125	0.0050702	0.0394845	0.504506	0.00180985	0.0194907	0	0.977804	1	1	0.0638072
ENSGACG00000009516				-4.76359	0.00508333	0.0395462	-4.94667	0.000358641	0.00553753	0	NA	1	1	0.0173825
ENSGACG00000010992	zgc:64201			0.935959	0.00508955	0.0395672	0.872196	0.0012534	0.0148866	1	0.913998	1	1	0.00794437
ENSGACG00000011257				-1.28024	0.00509363	0.039582	-1.5721	0.000250603	0.004204	0	0.815128	1	1	0.012525
ENSGACG00000019313	ttll12			1.08551	0.00509707	0.0395917	0.788223	0.00370569	0.0334355	1	0.452181	1	1	9.70265e-06
ENSGACG00000003499	pop1			1.10672	0.00521783	0.040237	1.09493	1.1e-07	6.43e-06	1	0.384216	1	1	8.34529e-06
ENSGACG00000005890	si:dkey-243k1.3			3.27925	0.00526983	0.0405002	6.84812	0.00468724	0.0396092	0	0.988957	1	1	0.00153015
ENSGACG00000011286				-1.60181	0.00528343	0.0405361	-1.48763	0.00280193	0.0271196	0	0.991104	1	1	0.0139405
ENSGACG00000006138				-1.0402	0.00528327	0.0405361	-1.03901	0.00467344	0.0395773	1	0.931512	1	1	0.0906964
ENSGACG00000008159	dus2			1.01776	0.00531462	0.0406894	1.29171	4.41e-07	2.18e-05	1	0.171221	1	1	2.27242e-05
ENSGACG00000012406	trib2			0.929491	0.00533962	0.0408119	0.880589	0.00178429	0.0192972	0	0.895639	1	1	0.00134272
ENSGACG00000014679	prrc2c			0.778519	0.00533655	0.0408119	0.559051	0.00313349	0.0295599	1	0.557154	1	1	0.0438096
ENSGACG00000019123	si:ch73-252i11.1			-0.953171	0.00536703	0.0409868	-0.699064	0.00619128	0.0482012	0	0.996519	1	1	0.0150709
ENSGACG00000003096	gls2a			1.57709	0.00537563	0.0410352	1.41014	0.00309146	0.0292694	0	0.979566	1	1	0.00171493
ENSGACG00000014523	grap2a			-0.92166	0.00540613	0.0411987	-0.689184	0.00410017	0.0360321	0	0.864091	1	1	1.1563e-05
ENSGACG00000016409				-2.13279	0.00542877	0.0413539	-2.18437	0.0011583	0.0141077	0	0.910545	1	1	0.298774
ENSGACG00000016070				-0.984721	0.00546999	0.0415981	-0.52086	0.00554476	0.0444825	0	0.704914	1	1	0.217838
ENSGACG00000007368	arpc5b			-0.78533	0.00548632	0.0416699	-0.724535	0.00460795	0.0392095	0	0.990365	1	1	0.0318117
ENSGACG00000016917				-0.872346	0.00552312	0.0419318	-1.04735	0.00198964	0.0208993	1	0.787882	1	1	0.00404717
ENSGACG00000001645				-6.6267	0.00555691	0.0421355	-7.15456	9.62e-10	9.54e-08	0	NA	1	1	0.364134
ENSGACG00000019446		QTL(IX)		-0.857666	0.00561608	0.042488	-0.708426	0.00297681	0.0284348	0	0.939468	1	1	1.17046e-06
ENSGACG00000016198	cgref1			1.16463	0.00563002	0.0425299	2.36517	8.68e-07	3.95e-05	0	0.482251	1	1	1.91685e-07
ENSGACG00000014114	ano9b			-0.809895	0.00568409	0.0428491	-0.822528	0.000743748	0.00997957	0	0.960824	1	1	4.27496e-05
ENSGACG00000017099	uchl1	QTL(IX)		0.890191	0.00570419	0.0429649	0.98141	0.000142418	0.00264338	0	0.965459	1	1	0.0384289
ENSGACG00000011054	myb			-0.901824	0.00575471	0.0432916	-0.586188	0.00467633	0.0395773	1	0.913426	1	1	0.00584272
ENSGACG00000012897				-0.555725	0.00579285	0.0435604	-0.661196	0.000870372	0.0113285	0	0.994878	1	1	0.000952861
ENSGACG00000009627	si:ch73-54f23.4			1.44518	0.00580407	0.0436267	0.953768	0.00365616	0.0330704	0	0.919786	1	1	0.103406
ENSGACG00000017945	pcmtd1			-1.15892	0.00581444	0.0436865	-1.41802	2.39e-05	0.000628123	1	0.398547	1	1	3.92932e-06
ENSGACG00000018150	gsna			0.802125	0.00582096	0.0436994	0.705079	0.00130381	0.0153486	0	0.998725	1	1	0.00145079
ENSGACG00000001493				0.957704	0.00585502	0.0438462	1.06377	0.00166356	0.0183626	0	0.950647	1	1	0.0114925
ENSGACG00000000782	peli3			1.97227	0.00585474	0.0438462	1.99176	0.00278689	0.0270126	1	0.928219	1	1	0.0148089
ENSGACG00000018309	psmb7			0.757413	0.00587437	0.0439186	0.942177	0.000110639	0.00216703	1	0.465494	1	1	1.64562e-05
ENSGACG00000018369	wdr91			-0.577829	0.00593299	0.0442656	-0.574898	0.00262783	0.0258181	1	0.991946	1	1	0.00125119
ENSGACG00000004931	dlx1a			-1.39952	0.00593766	0.0442823	-1.38447	0.00640603	0.0492678	0	0.141096	1	1	0.0365888
ENSGACG00000014661	mrpl37			0.757625	0.00595825	0.0443994	0.792421	0.00126074	0.0149477	1	0.384216	1	1	0.00184533
ENSGACG00000010485	pstpip1a			-1.07249	0.00598855	0.0445337	-0.831331	0.00181387	0.0195023	0	0.774331	1	1	0.000777438
ENSGACG00000019132				2.40675	0.00608578	0.0451089	2.39066	0.00273011	0.0265761	0	0.996519	1	1	0.000953395
ENSGACG00000005661	copz2			0.871186	0.00611796	0.0452939	0.980439	0.000122273	0.00234403	1	0.95682	1	1	1.31317e-05
ENSGACG00000003409	stmn2b			3.36539	0.00611824	0.0452939	2.66784	0.00578276	0.0460072	1	0.869669	1	1	0.45688
ENSGACG00000002811	ppt2			-0.88265	0.00620872	0.0458889	-1.13889	0.000305068	0.00484998	1	0.148111	1	1	0.0572295
ENSGACG00000001781				5.53228	0.00621734	0.0459339	5.78638	3.39e-05	0.000844231	0	0.999605	1	1	0.000147949
ENSGACG00000020217	atp5l			0.855991	0.00623726	0.0460436	0.918105	0.00265561	0.026021	0	0.988272	1	1	0.000327108
ENSGACG00000016122	rgs18			-0.982939	0.00623632	0.0460436	-0.99704	0.000823202	0.0108133	0	0.724066	1	1	0.00174547
ENSGACG00000004439	dhtkd1			0.689977	0.0062794	0.0462793	0.795181	1.31e-05	0.000393783	1	0.753321	1	1	2.94984e-07
ENSGACG00000019774				-1.87509	0.00628821	0.0463254	-3.54477	3.99e-09	3.43e-07	0	0.87588	1	1	0.106839
ENSGACG00000019372	pik3r5	QTL(IX)		-0.783983	0.00632575	0.0465642	-1.25434	1.36e-06	5.88e-05	1	0.919504	1	1	2.3223e-07
ENSGACG00000010521	aicda			-4.4518	0.0063515	0.0466969	-4.92934	0.00027212	0.00445831	0	NA	1	1	0.000378624
ENSGACG00000002196	ube2f			0.635692	0.00639424	0.0468782	0.535428	0.00636843	0.0490614	0	0.979439	1	1	0.0861713
ENSGACG00000015881	nln			0.94164	0.00639887	0.0468932	0.824454	0.0058501	0.0462915	0	0.899684	1	1	0.045769
ENSGACG00000001352	stau1			0.925621	0.00641338	0.0469616	0.930147	0.00346019	0.0317068	1	0.903821	1	1	0.00267478
ENSGACG00000014821	ndufs1			0.689716	0.00641883	0.0469825	0.706844	0.00322205	0.0300912	0	0.875875	1	1	0.00886684
ENSGACG00000011408	pdgfab			0.922742	0.00645073	0.0471589	0.94029	0.00293482	0.0281517	0	0.976536	1	1	0.00745869
ENSGACG00000006219				-1.16308	0.00645858	0.0471783	-1.29639	0.000580313	0.00822223	0	0.899229	1	1	0.00355743
ENSGACG00000003711				1.07463	0.00645709	0.0471783	0.997508	0.00598072	0.0469674	0	0.739374	1	1	0.071838
ENSGACG00000005040	me1			0.993945	0.00649209	0.0473772	0.835208	0.00221336	0.022608	0	0.753321	1	1	0.0909841
ENSGACG00000001365	camk1a			1.06996	0.00651942	0.0475462	0.879617	0.00349634	0.0319738	0	0.773282	1	1	0.191182
ENSGACG00000009363	il10ra			-0.951339	0.00656357	0.0477913	-1.1152	0.000550376	0.00787764	0	0.73712	1	1	0.000804128
ENSGACG00000002470	zswim8			0.570747	0.00656941	0.0478147	0.651433	0.000367742	0.00565889	0	0.51518	1	1	0.00160895
ENSGACG00000013954	sft2d2a			1.0005	0.00658924	0.047863	1.4626	3.02e-06	0.00011508	0	0.727394	1	1	0.000949376
ENSGACG00000004445	ankha			-0.733027	0.00658829	0.047863	-1.08927	2.8e-05	0.00071807	1	0.87588	1	1	0.00600863
ENSGACG00000008645	arhgap4a			-0.96182	0.00662913	0.048095	-1.25364	0.00029838	0.00475608	0	0.739374	1	1	7.2669e-05
ENSGACG00000006988				-0.67733	0.00666187	0.0482553	-0.812104	0.00105439	0.0130972	1	0.979439	1	1	0.00014106
ENSGACG00000014796				-1.05144	0.00677073	0.0489072	-1.15969	5.57e-05	0.00125326	0	0.976904	1	1	0.000643977
ENSGACG00000010258	ptger1c			-3.88386	0.00683437	0.0492884	-3.47322	0.00546453	0.0439937	1	NA	1	1	0.30763
ENSGACG00000001289				2.02889	0.00684145	0.0493199	2.82158	0.000477027	0.00703201	1	0.855081	1	1	0.00745869
ENSGACG00000019643				-1.06254	0.00685001	0.049362	-1.0319	0.00288269	0.0277392	0	0.194029	1	1	0.0147568
ENSGACG00000009747	tnnt2a			2.41431	0.00686816	0.0494535	2.60921	0.00236088	0.0237586	0	0.924476	1	1	0.441818
ENSGACG00000016429	lman1			0.862179	0.00687798	0.0495046	0.902666	0.00619862	0.0482012	1	0.931052	1	1	0.0266466
ENSGACG00000017951				1.80393	0.00688899	0.0495641	2.98544	6.42e-06	0.000214722	0	0.891933	1	1	0.00210414
ENSGACG00000010963	zgc:153293			-1.547	0.00690329	0.0496257	-2.51923	1.09e-12	1.93e-10	1	0.952811	1	0	0.646124
ENSGACG00000006144	prelid3a			1.63628	0.00690981	0.0496352	1.8418	0.00509667	0.0419394	1	0.974895	1	1	0.0069417
ENSGACG00000004444	agps			0.869662	0.00695167	0.0498497	0.749942	0.00503805	0.0417775	0	0.897193	1	1	0.0049991
