# Supplementary material for: Gene expression in male and female stickleback from populations with convergent and divergent throat coloration
Source: Ecol Evol. 2022 Apr 29;12(5):e8860. doi: 10.1002/ece3.8860 (PMC9055290; doi:10.1002/ece3.8860)
Supplement: Supplementary file 21 — Table S21 [file ECE3-12-e8860-s012.xlsx]

## Sheet: Ref051920R
Suppl. Table 21. DESeq2 results for Little Campbell Stream (LCS) red females (N=5) vs. Bonsall (Bons) stream females (N=4) and vs. Salmon (Salm) River females (N=4), showing only genes significant in both comparisons; for males in a comparable analysis against the same sets of females, significance is indicated by a “0” (“1” indicates NS, under “LCSMsVsBonsFs,SalmFs,padj<.05”). Significance value…
Gene.stable.ID	Gene name	QTL Yong	Candidate Pigment Gene	LCSRFsVsBonsFs, log2FoldChange	LCSRFsVs BonsFs, pvalue	LCSRFsVs BonsFs, padj	LCSRFsVs SalmFs, log2FoldChange	LCSRFsVs SalmFs, pvalue	LCSRFsvs SalmFs, padj	LCSMsVs BonsFs, SalmFs, padj<.05	LCSFs, Chroma, padj	MatRFsVsLCSRFs, padj
ENSGACG00000017412	TTC39B	QTL(IX)	Pigm	3.48942	1.47e-11	1.45e-08	3.12578	9.49e-11	2.01e-07	0	0.810327	0.068431
ENSGACG00000005406	tmem138		Pigm	-1.35828	0.000253321	0.0147823	-1.33763	5.86e-05	0.0105108	0	0.522512	0.00160895
ENSGACG00000018007	csf1ra		Pigm	1.0902	0.00113958	0.0385595	1.19346	1.25e-05	0.00326604	1	0.977689	0.719367
ENSGACG00000013918	HBE1			-4.56224	9.6e-58	1.71e-53	-2.89233	8.68e-10	1.38e-06	0	0.953383	2.53071e-24
ENSGACG00000001810				-8.38777	1.93e-29	1.72e-25	-7.10413	1.15e-08	1.15e-05	0	0.613355	1.01146e-06
ENSGACG00000014992	zgc:113142			4.78075	4.62e-29	2.74e-25	2.38927	7.31e-07	0.000324636	0	0.469176	0.176892
ENSGACG00000000552	mmp19			-2.25496	7.16e-20	1.82e-16	-1.41921	6.66e-06	0.00192167	1	0.636712	4.71814e-17
ENSGACG00000006807	alas2			-1.71324	4.9e-14	8.71e-11	-2.73794	2.65e-08	2.29e-05	0	0.0986604	0.000712732
ENSGACG00000018719	si:dkey-16m19.1	QTL(IX)		2.34552	1.98e-13	2.94e-10	0.992359	7.72e-05	0.0125461	1	0.929531	0.651054
ENSGACG00000017646	acy3.2	QTL(IX)		-2.04622	2.49e-13	3.4e-10	-1.5426	0.000165792	0.0228433	1	0.768811	0.267474
ENSGACG00000004049	si:ch211-114n24.6	QTL(VI)		2.7439	6.09e-13	7.74e-10	2.05475	2.27e-08	2.05e-05	1	0.96796	0.0293142
ENSGACG00000008894	rfesd			-2.65362	8.52e-10	6.06e-07	-2.28953	4.61e-05	0.00867698	1	0.648227	0.197185
ENSGACG00000013902				-2.1408	1.31e-09	8.23e-07	-2.59109	0.000477141	0.0474992	1	0.469093	9.7885e-05
ENSGACG00000013895				-1.90539	1.33e-09	8.23e-07	-2.45371	0.000129874	0.0191428	1	0.614833	0.00212951
ENSGACG00000019081				-2.34773	5.88e-09	3.08e-06	-2.33579	2.12e-08	2.02e-05	0	0.601377	3.98421e-10
ENSGACG00000014492	hbae5			-1.8294	3.66e-08	1.45e-05	-2.51561	0.000464879	0.04662	1	0.700207	0.00098748
ENSGACG00000011606	postnb			-1.06514	5.24e-08	1.94e-05	-1.24677	3.24e-05	0.00656188	0	0.770799	2.17896e-13
ENSGACG00000006908				4.05545	5.55e-08	2.02e-05	2.06079	5.46e-07	0.000288273	1	0.861703	0.108189
ENSGACG00000005405	ism2b			-1.14391	7.96e-08	2.78e-05	-0.837463	6.36e-07	0.000306081	1	0.968366	0.682825
ENSGACG00000019615				-3.46009	7.45e-07	0.000192128	-2.28	6.84e-05	0.0118121	1	0.66539	0.00967729
ENSGACG00000014959	myh11b			3.06366	8.74e-07	0.000216141	3.11625	3.34e-07	0.000207726	1	0.991617	1.25097e-10
ENSGACG00000002541	ces3			6.41553	9.03e-07	0.000218225	7.02815	3.08e-08	2.47e-05	0	0.98748	2.54544e-08
ENSGACG00000006306	tubb1			-1.46123	1.07e-06	0.000253553	-2.34126	4.02e-07	0.000225027	1	0.642643	0.0274865
ENSGACG00000004901	angptl7			-1.68514	1.78e-06	0.000391381	-1.18758	5.9e-06	0.00184912	0	0.360392	0.0843776
ENSGACG00000006448	tmem205			-1.40959	2.2e-06	0.000456173	-1.68363	2e-05	0.00474502	1	0.430136	0.00117733
ENSGACG00000020514	rab34b			1.86351	2.29e-06	0.000468833	1.41897	5.98e-05	0.010619	0	0.840171	0.880037
ENSGACG00000009211				-1.30932	2.34e-06	0.000474209	-2.47901	6.31e-07	0.000306081	1	0.376372	0.115919
ENSGACG00000009622	slc4a1a			-1.6727	2.95e-06	0.00053609	-2.4479	0.000230022	0.028217	0	0.739156	0.072925
ENSGACG00000010811				-2.13231	2.93e-06	0.00053609	-3.26729	8.38e-25	7.97e-21	0	0.97655	0.185611
ENSGACG00000012935				-1.73694	3.95e-06	0.000682348	-1.58352	5.84e-05	0.0105108	1	0.558995	3.49142e-06
ENSGACG00000000141				5.89392	4.95e-06	0.000801819	6.23896	1.56e-06	0.00059148	0	0.90556	1.19707e-05
ENSGACG00000018300	GRIA3			5.67549	6.26e-06	0.000986318	4.60655	2.6e-05	0.00560289	0	0.231246	0.0171088
ENSGACG00000019059		QTL(IX)		-1.33598	7.92e-06	0.00118257	-2.21722	6.19e-06	0.00186926	1	0.693349	0.487806
ENSGACG00000003845	zgc:172339			2.58309	9.94e-06	0.00139745	2.80901	7.48e-05	0.0124652	1	0.975976	0.00278344
ENSGACG00000014487	zgc:163057			-1.50764	9.77e-06	0.00139745	-2.46543	8.94e-06	0.00246142	1	0.445111	0.00644345
ENSGACG00000014774	cahz			-1.37377	1.16e-05	0.00156657	-2.74204	0.000504726	0.0492147	1	0.692206	0.0702477
ENSGACG00000013189	add2			-2.25882	1.36e-05	0.00177763	-2.97541	2.81e-07	0.000184076	1	0.595483	0.000778488
ENSGACG00000000878				1.07787	1.51e-05	0.00192223	0.771019	0.000507736	0.0492556	0	0.972817	0.102536
ENSGACG00000012005	noxo1a			1.18055	1.52e-05	0.00192223	0.874547	0.000194356	0.0249695	1	0.969641	0.4144
ENSGACG00000016285				2.09363	1.95e-05	0.0023903	2.05275	1.06e-05	0.00284188	0	0.943293	0.0473947
ENSGACG00000010436				1.60786	2.58e-05	0.00292379	1.39192	0.000344889	0.0372598	0	0.870374	0.334642
ENSGACG00000017443	casp6a	QTL(IX)		1.30961	2.87e-05	0.00323397	1.42297	6.48e-06	0.00192167	0	0.970195	3.21123e-05
ENSGACG00000018948				1.37459	5.39e-05	0.00532885	1.46772	4.9e-05	0.00913738	1	0.598384	0.868289
ENSGACG00000011173				-2.30988	5.87e-05	0.00555809	-3.08247	4.1e-15	1.3e-11	0	0.57894	0.00138826
ENSGACG00000006361	nmrk1			-3.02277	6.56e-05	0.00600696	-2.63349	7.54e-05	0.0124652	1	NA	4.49587e-07
ENSGACG00000020086				-1.77139	9.39e-05	0.00752862	-2.07964	3.66e-05	0.0073211	0	0.544812	0.641887
ENSGACG00000019893				6.01907	0.000110354	0.00844738	6.22897	5.67e-05	0.0103711	0	0.990392	0.0009888
ENSGACG00000019561				-3.586	0.000120004	0.00871767	-2.74057	8.71e-09	9.2e-06	1	0.994435	0.0013623
ENSGACG00000019775				-1.92047	0.000271166	0.0154192	-3.31585	1.37e-15	6.49e-12	1	0.794316	0.00218168
ENSGACG00000007812	amigo1			1.44553	0.000354011	0.0183694	1.52795	9.11e-05	0.0142928	0	0.932663	0.602188
ENSGACG00000017246	nt5c2l1			-2.48585	0.000417744	0.0202503	-3.40107	6.39e-07	0.000306081	1	0.485245	0.17936
ENSGACG00000003518				1.23743	0.000584619	0.0249962	1.23292	2.46e-05	0.00556946	0	0.810327	0.780215
ENSGACG00000017149	trpm5			1.18255	0.000717952	0.0284065	1.63365	3.74e-07	0.000215326	1	0.681819	0.214866
ENSGACG00000006519	gpc1a			1.61474	0.000766616	0.0297909	2.56097	5.87e-10	1.02e-06	0	0.773303	0.0435344
ENSGACG00000010899	tspan10			1.71312	0.000914091	0.0332281	1.66192	0.000139941	0.0200063	0	0.790302	0.0208877
ENSGACG00000004709				1.92308	0.00105778	0.0366985	2.46066	1.93e-05	0.00464078	1	0.839701	0.073285
ENSGACG00000020721	plac8l1			-1.47131	0.00108046	0.0371953	-2.50605	5.93e-06	0.00184912	1	0.999672	0.132318
ENSGACG00000019778				-1.53614	0.00111482	0.0380106	-3.45307	1.78e-25	3.39e-21	1	0.934404	0.00166943
ENSGACG00000015430	cdk15			1.48897	0.00114783	0.0387648	1.80593	6.44e-07	0.000306081	0	0.686351	0.953456
ENSGACG00000013851				1.56492	0.00129539	0.0419762	3.21842	2.59e-10	4.92e-07	0	0.479716	0.05978
ENSGACG00000014173	ksr2			3.06951	0.00132692	0.0425522	3.66304	0.00035299	0.0377064	1	0.931523	0.0298346
ENSGACG00000011861				-0.737926	0.0013582	0.0430382	-0.881794	0.000288215	0.0331407	1	0.986746	0.026704
ENSGACG00000007810	gpr61			1.79411	0.00141855	0.0445279	3.57392	1.06e-06	0.000410522	0	0.731594	0.0865319
ENSGACG00000004342	draxin			3.33314	0.00153827	0.0467203	2.88074	0.000494819	0.0487378	0	0.95284	0.0154163
